# Supplementary material for: Crystal structure of 4-(6-chloro-4-oxo-4H-chromen-3-yl)-2-methyl­amino-3-nitro-4H,5H-pyrano[3,2-c]chromen-5-one chloro­form monosolvate
Source: Acta Crystallogr E Crystallogr Commun. 2015 Jun 27;71(Pt 7):o512–3. doi: 10.1107/S2056989015011810 (PMC4518942; doi:10.1107/S2056989015011810)
Supplement: Supplementary file 1 [file e-71-0o512-sup1.cif]

##############################################################################
#                                                                            #
# This CIF contains the data in a paper accepted for publication in          #
# Acta Crystallographica Section E. It conforms to the requirements of       #
# Notes for Authors for Acta Crystallographica Section E, and has been       #
# peer reviewed under the auspices of the IUCr Commission on Journals.       #
#                                                                            #
# Full details of the Crystallographic Information File format               #
# are given in the paper "The Crystallographic Information File (CIF):       #
# a New Standard Archive File for Crystallography" by S. R. Hall, F. H.      #
# Allen and I. D. Brown [Acta Cryst. (1991), A47, 655-685].                  #
#                                                                            #
# The current version of the core CIF dictionary is obtainable from          #
# ftp://ftp.iucr.org/pub/cif_core.dic.                                       #
#                                                                            #
# Software is freely available for graphical display of the structure(s)     #
# in this CIF. For information consult the CIF software page                 #
# http://www.iucr.org/resources/cif/software.                                #
#                                                                            #
# This file may be used for bona fide research purposes within the           #
# scientific community so long as proper attribution is given to the journal # 
# article from which it was obtained.                                        #
#                                                                            #
##############################################################################
data_global
_audit_creation_method     SHELXL-97
_journal_date_recd_electronic     2015-06-15
_journal_date_accepted     2015-06-20
_journal_name_full     'Acta Crystallographica, Section E'
_journal_year     2015
_journal_volume     71
_journal_issue      7
_journal_page_first     o512
_journal_page_last     o513
_journal_paper_category     HO
_journal_paper_doi     10.1107/S2056989015011810
_journal_coeditor_code     SU5158
_publ_contact_author_name     'A. Subbiah Pandi'
_publ_contact_author_address
;
  Department of Physics
  Presidency College
  Chennai- 600 005
  India
;
_publ_contact_author_email     'aspandian59@gmail.com'
_publ_contact_author_fax     '044 091 2854 4894'
_publ_contact_author_phone     '044 091 24471061'
_publ_section_title
;\
Crystal structure of
4-(6-chloro-4-oxo-4<i>H</i>-chromen-3-yl)-2-methylamino-3-nitro-4<i>H</i>,\
5<i>H</i>-pyrano[3,2-<i>c</i>]chromen-5-one chloroform monosolvate
;
loop_
    _publ_author_name
    _publ_author_address
    'Rajamani Raja'
;
      Department of Physics
      Presidency College (Autonomous)
      Chennai 600 005
      India
;
    'Subramani Kandhasamy'
;
     Organic Chemistry Division
     CSIR Central Leather Research Institute
     Chennai 600 020
     India
;
    ' Paramasivam T. Perumal'
;
     Organic Chemistry Division
     CSIR Central Leather Research Institute
     Chennai 600 020
     India
;
    'A. SubbiahPandi'
;    Department of Physics
     Presidency College (Autonomous)
     Chennai 600 005
     India
;
data_I
_audit_creation_method     SHELXL-97
_database_code_depnum_ccdc_archive     'CCDC 1055442'
_chemical_name_systematic
;\
4-(6-Chloro-4-oxo-4<i>H</i>-chromen-3-yl)-2-methylamino-3-nitro-\
4<i>H</i>,5<i>H</i>-pyrano[3,2-<i>c</i>]chromen-5-one chloroform monosolvate
;
_chemical_name_common     ?
_chemical_formula_moiety     'C22 H13 Cl N2 O7, C H Cl3'
_chemical_formula_sum     'C23 H14 Cl4 N2 O7'
_chemical_formula_iupac     'C22 H13 Cl N2 O7, C H Cl3'
_chemical_formula_weight     572.16
_chemical_melting_point     ?
_symmetry_cell_setting     triclinic
_symmetry_space_group_name_H-M     'P -1'
_symmetry_space_group_name_Hall     '-P 1'
loop_
    _symmetry_equiv_pos_as_xyz
    'x, y, z'
    '-x, -y, -z'
_cell_length_a     8.3716(2)
_cell_length_b     11.6435(3)
_cell_length_c     13.1018(4)
_cell_angle_alpha     86.4550(10)
_cell_angle_beta     88.2510(10)
_cell_angle_gamma     69.8410(10)
_cell_volume     1196.51(6)
_cell_formula_units_Z     2
_cell_measurement_reflns_used     3451
_cell_measurement_theta_min     1.56
_cell_measurement_theta_max     25.00
_cell_measurement_temperature     293(2)
_exptl_crystal_description     block
_exptl_crystal_colour     colourless
_exptl_crystal_size_max     0.25
_exptl_crystal_size_mid     0.20
_exptl_crystal_size_min     0.20
_exptl_crystal_density_diffrn     1.588
_exptl_crystal_density_meas     ?
_exptl_crystal_density_method     'not measured'
_exptl_crystal_F_000     580
_exptl_absorpt_coefficient_mu     0.544
_exptl_absorpt_correction_type     multi-scan
_exptl_absorpt_process_details
;
(<i>SADABS</i>; Bruker, 2008)
;
_exptl_absorpt_correction_T_min     0.878
_exptl_absorpt_correction_T_max     0.897
_exptl_special_details     ?
_diffrn_ambient_temperature     293(2)
_diffrn_radiation_type     MoK\a
_diffrn_radiation_wavelength     0.71073
_diffrn_radiation_source     'fine-focus sealed tube'
_diffrn_radiation_monochromator     graphite
_diffrn_measurement_device_type     'Bruker SMART APEXII CCD'
_diffrn_measurement_method     '\w and \f scans'
_diffrn_detector_area_resol_mean     ?
_diffrn_reflns_number     15560
_diffrn_reflns_av_R_equivalents     0.0190
_diffrn_reflns_av_sigmaI/netI     0.0183
_diffrn_reflns_theta_min     1.56
_diffrn_reflns_theta_max     25.00
_diffrn_reflns_theta_full     25.00
_diffrn_measured_fraction_theta_max     1.000
_diffrn_measured_fraction_theta_full     1.000
_diffrn_reflns_limit_h_min     -9
_diffrn_reflns_limit_h_max     9
_diffrn_reflns_limit_k_min     -13
_diffrn_reflns_limit_k_max     13
_diffrn_reflns_limit_l_min     -15
_diffrn_reflns_limit_l_max     15
_diffrn_standards_number     ?
_diffrn_standards_interval_count     ?
_diffrn_standards_interval_time     ?
_diffrn_standards_decay_%     ?
_refine_special_details
;
Refinement of <i>F</i>^2^ against ALL reflections. The weighted <i>R</i>-factor
<i>wR</i> and goodness of fit <i>S</i> are based on <i>F</i>^2^, conventional
<i>R</i>-factors <i>R</i> are based on <i>F</i>, with <i>F</i> set to zero for
negative <i>F</i>^2^. The threshold expression of <i>F</i>^2^ >
\s(<i>F</i>^2^) is used only for calculating <i>R</i>-factors(gt) <i>etc</i>.
and is not relevant to the choice of reflections for refinement.
<i>R</i>-factors based on <i>F</i>^2^ are statistically about twice as large
as those based on <i>F</i>, and <i>R</i>- factors based on ALL data will be
even larger.
;
_reflns_number_total     4208
_reflns_number_gt     3451
_reflns_threshold_expression     I>2sigma(I)
_refine_ls_structure_factor_coef     Fsqd
_refine_ls_matrix_type     full
_refine_ls_R_factor_all     0.0661
_refine_ls_R_factor_gt     0.0545
_refine_ls_wR_factor_gt     0.1429
_refine_ls_wR_factor_ref     0.1541
_refine_ls_goodness_of_fit_ref     1.033
_refine_ls_restrained_S_all     1.033
_refine_ls_number_reflns     4208
_refine_ls_number_parameters     325
_refine_ls_number_restraints     0
_refine_ls_hydrogen_treatment     constr
_refine_ls_weighting_scheme     calc
_refine_ls_weighting_details
         'calc w=1/[\s^2^(Fo^2^)+(0.0685P)^2^+1.4008P] where P=(Fo^2^+2Fc^2^)/3'
_atom_sites_solution_hydrogens     geom
_atom_sites_solution_primary     direct
_atom_sites_solution_secondary     difmap
_refine_ls_shift/su_max     0.000
_refine_ls_shift/su_mean     0.000
_refine_diff_density_max     0.727
_refine_diff_density_min     -0.886
_refine_ls_extinction_method     none
_refine_ls_extinction_coef     ?
loop_
    _atom_type_symbol
    _atom_type_description
    _atom_type_scat_dispersion_real
    _atom_type_scat_dispersion_imag
    _atom_type_scat_source
    'C' 'C' 0.0033 0.0016
                         'International Tables Vol C Tables 4.2.6.8 and 6.1.1.4'
    'H' 'H' 0.0000 0.0000
                         'International Tables Vol C Tables 4.2.6.8 and 6.1.1.4'
    'N' 'N' 0.0061 0.0033
                         'International Tables Vol C Tables 4.2.6.8 and 6.1.1.4'
    'O' 'O' 0.0106 0.0060
                         'International Tables Vol C Tables 4.2.6.8 and 6.1.1.4'
    'Cl' 'Cl' 0.1484 0.1585
                         'International Tables Vol C Tables 4.2.6.8 and 6.1.1.4'
_computing_data_collection
;
<i>APEX2</i> (Bruker, 2008)
;
_computing_cell_refinement
;
<i>SAINT</i> (Bruker, 2008)
;
_computing_data_reduction
;
<i>SAINT</i> (Bruker, 2008)
;
_computing_structure_solution
;
SHELXS-97 (Sheldrick, 2008)
;
_computing_structure_refinement
;
SHELXL-97 (Sheldrick, 2008)
;
_computing_molecular_graphics
;
<i>PLATON</i> (Spek, 2009)
;
_computing_publication_material
;
<i>SHELXL-97</i> (Sheldrick, 2008) and <i>PLATON</i> (Spek,
2009)
;
loop_
    _atom_site_type_symbol
    _atom_site_label
    _atom_site_fract_x
    _atom_site_fract_y
    _atom_site_fract_z
    _atom_site_U_iso_or_equiv
    _atom_site_adp_type
    _atom_site_calc_flag
    _atom_site_refinement_flags
    _atom_site_occupancy
    _atom_site_symmetry_multiplicity
    _atom_site_disorder_assembly
    _atom_site_disorder_group
    C C1 -0.5208(4) 0.5466(3) 0.1998(2) 0.0413(7) Uani d . 1 1 . .
    C C2 -0.4799(4) 0.6959(3) 0.0737(2) 0.0431(7) Uani d . 1 1 . .
    C C3 -0.5346(5) 0.8171(3) 0.0384(3) 0.0557(8) Uani d . 1 1 . .
    H H3 -0.6217 0.8758 0.0718 0.067 Uiso calc R 1 1 . .
    C C4 -0.4574(5) 0.8492(3) -0.0477(3) 0.0614(10) Uani d . 1 1 . .
    H H4 -0.4933 0.9306 -0.0724 0.074 Uiso calc R 1 1 . .
    C C5 -0.3270(5) 0.7624(3) -0.0982(3) 0.0573(9) Uani d . 1 1 . .
    H H5 -0.2765 0.7858 -0.1562 0.069 Uiso calc R 1 1 . .
    C C6 -0.2729(4) 0.6421(3) -0.0623(2) 0.0472(7) Uani d . 1 1 . .
    H H6 -0.1853 0.5839 -0.0959 0.057 Uiso calc R 1 1 . .
    C C7 -0.3495(4) 0.6070(3) 0.0248(2) 0.0382(6) Uani d . 1 1 . .
    C C8 -0.3013(3) 0.4847(2) 0.0697(2) 0.0354(6) Uani d . 1 1 . .
    C C9 -0.1360(4) 0.2793(2) 0.0413(2) 0.0366(6) Uani d . 1 1 . .
    C C10 0.0238(5) 0.2595(3) -0.1213(2) 0.0539(8) Uani d . 1 1 . .
    H H10A 0.0962 0.1924 -0.1587 0.081 Uiso calc R 1 1 . .
    H H10B 0.0864 0.3110 -0.1046 0.081 Uiso calc R 1 1 . .
    H H10C -0.0723 0.3063 -0.1623 0.081 Uiso calc R 1 1 . .
    C C11 -0.2074(4) 0.2403(2) 0.1280(2) 0.0376(6) Uani d . 1 1 . .
    C C12 -0.3170(3) 0.3268(2) 0.2033(2) 0.0353(6) Uani d . 1 1 . .
    H H12 -0.4176 0.3036 0.2181 0.042 Uiso calc R 1 1 . .
    C C13 -0.3764(3) 0.4543(2) 0.1542(2) 0.0356(6) Uani d . 1 1 . .
    C C14 -0.2271(3) 0.3199(2) 0.30355(19) 0.0339(6) Uani d . 1 1 . .
    C C15 -0.0778(3) 0.3561(3) 0.3073(2) 0.0368(6) Uani d . 1 1 . .
    C C16 -0.0029(3) 0.3416(2) 0.4100(2) 0.0353(6) Uani d . 1 1 . .
    C C17 0.1418(3) 0.3715(3) 0.4272(2) 0.0397(6) Uani d . 1 1 . .
    H H17 0.1959 0.3994 0.3731 0.048 Uiso calc R 1 1 . .
    C C18 0.2030(4) 0.3593(3) 0.5248(2) 0.0433(7) Uani d . 1 1 . .
    C C19 0.1236(4) 0.3189(3) 0.6067(2) 0.0561(8) Uani d . 1 1 . .
    H H19 0.1665 0.3122 0.6723 0.067 Uiso calc R 1 1 . .
    C C20 -0.0170(5) 0.2890(4) 0.5912(2) 0.0574(9) Uani d . 1 1 . .
    H H20 -0.0704 0.2613 0.6457 0.069 Uiso calc R 1 1 . .
    C C21 -0.0794(4) 0.3003(3) 0.4929(2) 0.0419(7) Uani d . 1 1 . .
    C C22 -0.2851(4) 0.2778(3) 0.3880(2) 0.0430(7) Uani d . 1 1 . .
    H H22 -0.3792 0.2537 0.3815 0.052 Uiso calc R 1 1 . .
    C C23 -0.3248(6) 0.0682(4) 0.6398(4) 0.0809(12) Uani d . 1 1 . .
    H H23 -0.3592 0.1565 0.6229 0.097 Uiso calc R 1 1 . .
    N N1 -0.1828(3) 0.1178(2) 0.14793(19) 0.0454(6) Uani d . 1 1 . .
    N N2 -0.0351(3) 0.2123(2) -0.02750(18) 0.0451(6) Uani d . 1 1 . .
    H H2 -0.0009 0.1341 -0.0163 0.054 Uiso calc R 1 1 . .
    O O1 -0.2193(3) 0.2669(2) 0.48229(15) 0.0523(6) Uani d . 1 1 . .
    O O2 -0.0185(3) 0.3960(2) 0.23230(15) 0.0562(6) Uani d . 1 1 . .
    O O3 -0.6066(3) 0.5286(2) 0.26914(18) 0.0568(6) Uani d . 1 1 . .
    O O4 -0.5634(3) 0.66546(19) 0.15818(17) 0.0503(5) Uani d . 1 1 . .
    O O5 -0.1722(2) 0.40090(17) 0.01840(14) 0.0398(5) Uani d . 1 1 . .
    O O6 -0.0894(4) 0.0396(2) 0.08874(18) 0.0655(7) Uani d . 1 1 . .
    O O7 -0.2521(3) 0.0856(2) 0.22354(17) 0.0560(6) Uani d . 1 1 . .
    Cl Cl1 0.38122(10) 0.39733(9) 0.54961(7) 0.0587(3) Uani d . 1 1 . .
    Cl Cl2 -0.4964(2) 0.03955(18) 0.70060(11) 0.1241(6) Uani d . 1 1 . .
    Cl Cl3 -0.1553(2) 0.02863(16) 0.72379(17) 0.1416(7) Uani d . 1 1 . .
    Cl Cl4 -0.2684(3) -0.00705(16) 0.52616(15) 0.1326(6) Uani d . 1 1 . .
loop_
    _atom_site_aniso_label
    _atom_site_aniso_U_11
    _atom_site_aniso_U_22
    _atom_site_aniso_U_33
    _atom_site_aniso_U_12
    _atom_site_aniso_U_13
    _atom_site_aniso_U_23
    C1 0.0386(15) 0.0466(17) 0.0392(16) -0.0147(13) -0.0040(13) -0.0031(13)
    C2 0.0481(17) 0.0430(16) 0.0404(16) -0.0180(13) -0.0097(13) -0.0012(13)
    C3 0.064(2) 0.0419(17) 0.060(2) -0.0148(15) -0.0122(17) -0.0039(15)
    C4 0.085(3) 0.0420(18) 0.061(2) -0.0267(18) -0.020(2) 0.0082(16)
    C5 0.079(2) 0.053(2) 0.0471(18) -0.0340(18) -0.0067(17) 0.0062(15)
    C6 0.0574(19) 0.0501(18) 0.0400(16) -0.0261(15) -0.0042(14) -0.0002(13)
    C7 0.0446(16) 0.0422(15) 0.0331(14) -0.0210(13) -0.0075(12) -0.0025(12)
    C8 0.0381(14) 0.0401(15) 0.0313(14) -0.0168(12) -0.0034(11) -0.0061(11)
    C9 0.0428(15) 0.0372(15) 0.0310(14) -0.0145(12) -0.0019(12) -0.0045(11)
    C10 0.062(2) 0.065(2) 0.0367(16) -0.0250(17) 0.0116(15) -0.0102(15)
    C11 0.0458(16) 0.0386(15) 0.0302(14) -0.0163(12) -0.0013(12) -0.0037(11)
    C12 0.0365(14) 0.0426(15) 0.0305(14) -0.0184(12) 0.0007(11) -0.0027(11)
    C13 0.0368(14) 0.0418(15) 0.0313(14) -0.0167(12) -0.0033(11) -0.0050(11)
    C14 0.0375(14) 0.0355(14) 0.0292(13) -0.0130(11) 0.0035(11) -0.0038(11)
    C15 0.0370(14) 0.0421(15) 0.0312(14) -0.0138(12) 0.0050(11) -0.0024(11)
    C16 0.0344(14) 0.0395(14) 0.0299(13) -0.0102(11) 0.0023(11) -0.0017(11)
    C17 0.0350(14) 0.0467(16) 0.0361(15) -0.0128(12) 0.0056(12) -0.0031(12)
    C18 0.0346(15) 0.0508(17) 0.0432(16) -0.0115(13) -0.0014(12) -0.0096(13)
    C19 0.060(2) 0.078(2) 0.0334(16) -0.0274(18) -0.0082(15) 0.0017(15)
    C20 0.065(2) 0.086(2) 0.0299(16) -0.0390(19) -0.0015(15) 0.0069(15)
    C21 0.0418(16) 0.0542(17) 0.0327(15) -0.0208(14) 0.0005(12) 0.0008(12)
    C22 0.0453(16) 0.0580(18) 0.0332(15) -0.0276(14) 0.0001(12) -0.0011(13)
    C23 0.076(3) 0.074(3) 0.089(3) -0.026(2) -0.010(2) 0.026(2)
    N1 0.0586(16) 0.0408(14) 0.0381(13) -0.0187(12) 0.0001(12) -0.0028(11)
    N2 0.0546(15) 0.0425(13) 0.0366(13) -0.0144(12) 0.0062(11) -0.0074(11)
    O1 0.0572(13) 0.0834(16) 0.0298(10) -0.0432(12) -0.0001(9) 0.0079(10)
    O2 0.0555(13) 0.0952(18) 0.0306(11) -0.0442(13) 0.0035(9) 0.0075(11)
    O3 0.0478(13) 0.0641(14) 0.0536(14) -0.0142(11) 0.0137(11) -0.0030(11)
    O4 0.0484(12) 0.0450(12) 0.0520(13) -0.0091(10) 0.0032(10) -0.0036(10)
    O5 0.0486(11) 0.0392(10) 0.0329(10) -0.0168(9) 0.0070(9) -0.0046(8)
    O6 0.0964(19) 0.0393(12) 0.0545(14) -0.0152(12) 0.0152(13) -0.0105(11)
    O7 0.0748(16) 0.0496(13) 0.0484(13) -0.0290(12) 0.0069(11) 0.0030(10)
    Cl1 0.0402(4) 0.0789(6) 0.0602(5) -0.0223(4) -0.0049(4) -0.0152(4)
    Cl2 0.1055(10) 0.1842(16) 0.0994(10) -0.0799(11) -0.0120(8) 0.0481(10)
    Cl3 0.1019(11) 0.1299(13) 0.1951(18) -0.0466(10) -0.0691(12) 0.0503(12)
    Cl4 0.1560(15) 0.1120(11) 0.1358(14) -0.0537(11) 0.0268(12) -0.0203(10)
_geom_special_details
;
All e.s.d.'s (except the e.s.d. in the dihedral angle between two l.s. planes)
are estimated using the full covariance matrix. The cell e.s.d.'s are taken
into account individually in the estimation of e.s.d.'s in distances, angles
and torsion angles; correlations between e.s.d.'s in cell parameters are only
used when they are defined by crystal symmetry. An approximate (isotropic)
treatment of cell e.s.d.'s is used for estimating e.s.d.'s involving l.s.
planes.
;
loop_
    _geom_bond_atom_site_label_1
    _geom_bond_atom_site_label_2
    _geom_bond_site_symmetry_2
    _geom_bond_distance
    _geom_bond_publ_flag
    C1 O3 . 1.194(4) ?
    C1 O4 . 1.385(4) ?
    C1 C13 . 1.453(4) ?
    C2 C3 . 1.379(4) ?
    C2 O4 . 1.383(4) ?
    C2 C7 . 1.391(4) ?
    C3 C4 . 1.378(5) ?
    C3 H3 . 0.9300 ?
    C4 C5 . 1.389(5) ?
    C4 H4 . 0.9300 ?
    C5 C6 . 1.372(4) ?
    C5 H5 . 0.9300 ?
    C6 C7 . 1.400(4) ?
    C6 H6 . 0.9300 ?
    C7 C8 . 1.433(4) ?
    C8 C13 . 1.344(4) ?
    C8 O5 . 1.372(3) ?
    C9 N2 . 1.311(4) ?
    C9 O5 . 1.358(3) ?
    C9 C11 . 1.392(4) ?
    C10 N2 . 1.457(4) ?
    C10 H10A . 0.9600 ?
    C10 H10B . 0.9600 ?
    C10 H10C . 0.9600 ?
    C11 N1 . 1.378(4) ?
    C11 C12 . 1.504(4) ?
    C12 C13 . 1.502(4) ?
    C12 C14 . 1.518(4) ?
    C12 H12 . 0.9800 ?
    C14 C22 . 1.328(4) ?
    C14 C15 . 1.454(4) ?
    C15 O2 . 1.225(3) ?
    C15 C16 . 1.477(4) ?
    C16 C21 . 1.387(4) ?
    C16 C17 . 1.399(4) ?
    C17 C18 . 1.373(4) ?
    C17 H17 . 0.9300 ?
    C18 C19 . 1.388(4) ?
    C18 Cl1 . 1.740(3) ?
    C19 C20 . 1.362(5) ?
    C19 H19 . 0.9300 ?
    C20 C21 . 1.387(4) ?
    C20 H20 . 0.9300 ?
    C21 O1 . 1.369(3) ?
    C22 O1 . 1.350(3) ?
    C22 H22 . 0.9300 ?
    C23 Cl3 . 1.737(5) ?
    C23 Cl4 . 1.744(5) ?
    C23 Cl2 . 1.743(5) ?
    C23 H23 . 0.9800 ?
    N1 O7 . 1.236(3) ?
    N1 O6 . 1.266(3) ?
    N2 H2 . 0.8600 ?
loop_
    _geom_angle_atom_site_label_1
    _geom_angle_atom_site_label_2
    _geom_angle_atom_site_label_3
    _geom_angle_site_symmetry_1
    _geom_angle_site_symmetry_3
    _geom_angle
    _geom_angle_publ_flag
    O3 C1 O4 . . 117.3(3) ?
    O3 C1 C13 . . 125.8(3) ?
    O4 C1 C13 . . 116.9(3) ?
    C3 C2 O4 . . 117.4(3) ?
    C3 C2 C7 . . 121.5(3) ?
    O4 C2 C7 . . 121.2(3) ?
    C4 C3 C2 . . 118.5(3) ?
    C4 C3 H3 . . 120.7 ?
    C2 C3 H3 . . 120.7 ?
    C3 C4 C5 . . 121.3(3) ?
    C3 C4 H4 . . 119.4 ?
    C5 C4 H4 . . 119.4 ?
    C6 C5 C4 . . 119.9(3) ?
    C6 C5 H5 . . 120.1 ?
    C4 C5 H5 . . 120.1 ?
    C5 C6 C7 . . 120.0(3) ?
    C5 C6 H6 . . 120.0 ?
    C7 C6 H6 . . 120.0 ?
    C2 C7 C6 . . 118.9(3) ?
    C2 C7 C8 . . 116.5(3) ?
    C6 C7 C8 . . 124.6(3) ?
    C13 C8 O5 . . 122.9(2) ?
    C13 C8 C7 . . 123.1(3) ?
    O5 C8 C7 . . 114.0(2) ?
    N2 C9 O5 . . 111.8(2) ?
    N2 C9 C11 . . 128.3(3) ?
    O5 C9 C11 . . 119.9(2) ?
    N2 C10 H10A . . 109.5 ?
    N2 C10 H10B . . 109.5 ?
    H10A C10 H10B . . 109.5 ?
    N2 C10 H10C . . 109.5 ?
    H10A C10 H10C . . 109.5 ?
    H10B C10 H10C . . 109.5 ?
    N1 C11 C9 . . 120.6(2) ?
    N1 C11 C12 . . 116.3(2) ?
    C9 C11 C12 . . 123.1(2) ?
    C13 C12 C11 . . 108.8(2) ?
    C13 C12 C14 . . 111.9(2) ?
    C11 C12 C14 . . 112.5(2) ?
    C13 C12 H12 . . 107.8 ?
    C11 C12 H12 . . 107.8 ?
    C14 C12 H12 . . 107.8 ?
    C8 C13 C1 . . 119.5(3) ?
    C8 C13 C12 . . 122.1(2) ?
    C1 C13 C12 . . 118.3(2) ?
    C22 C14 C15 . . 120.2(2) ?
    C22 C14 C12 . . 118.9(2) ?
    C15 C14 C12 . . 120.8(2) ?
    O2 C15 C14 . . 123.3(2) ?
    O2 C15 C16 . . 122.4(3) ?
    C14 C15 C16 . . 114.3(2) ?
    C21 C16 C17 . . 118.4(2) ?
    C21 C16 C15 . . 119.8(2) ?
    C17 C16 C15 . . 121.8(2) ?
    C18 C17 C16 . . 119.2(3) ?
    C18 C17 H17 . . 120.4 ?
    C16 C17 H17 . . 120.4 ?
    C17 C18 C19 . . 121.4(3) ?
    C17 C18 Cl1 . . 120.6(2) ?
    C19 C18 Cl1 . . 118.0(2) ?
    C20 C19 C18 . . 120.1(3) ?
    C20 C19 H19 . . 120.0 ?
    C18 C19 H19 . . 120.0 ?
    C19 C20 C21 . . 119.0(3) ?
    C19 C20 H20 . . 120.5 ?
    C21 C20 H20 . . 120.5 ?
    O1 C21 C20 . . 116.0(3) ?
    O1 C21 C16 . . 122.1(2) ?
    C20 C21 C16 . . 121.9(3) ?
    C14 C22 O1 . . 125.6(3) ?
    C14 C22 H22 . . 117.2 ?
    O1 C22 H22 . . 117.2 ?
    Cl3 C23 Cl4 . . 112.0(3) ?
    Cl3 C23 Cl2 . . 109.4(2) ?
    Cl4 C23 Cl2 . . 111.7(3) ?
    Cl3 C23 H23 . . 107.9 ?
    Cl4 C23 H23 . . 107.9 ?
    Cl2 C23 H23 . . 107.9 ?
    O7 N1 O6 . . 120.7(2) ?
    O7 N1 C11 . . 119.6(2) ?
    O6 N1 C11 . . 119.7(2) ?
    C9 N2 C10 . . 125.4(3) ?
    C9 N2 H2 . . 117.3 ?
    C10 N2 H2 . . 117.3 ?
    C22 O1 C21 . . 117.9(2) ?
    C2 O4 C1 . . 122.5(2) ?
    C9 O5 C8 . . 119.7(2) ?
loop_
    _geom_torsion_atom_site_label_1
    _geom_torsion_atom_site_label_2
    _geom_torsion_atom_site_label_3
    _geom_torsion_atom_site_label_4
    _geom_torsion_site_symmetry_1
    _geom_torsion_site_symmetry_2
    _geom_torsion_site_symmetry_3
    _geom_torsion_site_symmetry_4
    _geom_torsion
    _geom_torsion_publ_flag
    O4 C2 C3 C4 . . . . -177.9(3) ?
    C7 C2 C3 C4 . . . . 0.2(5) ?
    C2 C3 C4 C5 . . . . -0.2(5) ?
    C3 C4 C5 C6 . . . . -0.1(5) ?
    C4 C5 C6 C7 . . . . 0.2(5) ?
    C3 C2 C7 C6 . . . . -0.1(4) ?
    O4 C2 C7 C6 . . . . 178.0(2) ?
    C3 C2 C7 C8 . . . . 178.8(3) ?
    O4 C2 C7 C8 . . . . -3.2(4) ?
    C5 C6 C7 C2 . . . . -0.1(4) ?
    C5 C6 C7 C8 . . . . -178.9(3) ?
    C2 C7 C8 C13 . . . . 0.4(4) ?
    C6 C7 C8 C13 . . . . 179.2(3) ?
    C2 C7 C8 O5 . . . . -180.0(2) ?
    C6 C7 C8 O5 . . . . -1.2(4) ?
    N2 C9 C11 N1 . . . . -3.6(5) ?
    O5 C9 C11 N1 . . . . 174.8(2) ?
    N2 C9 C11 C12 . . . . 177.8(3) ?
    O5 C9 C11 C12 . . . . -3.7(4) ?
    N1 C11 C12 C13 . . . . -161.8(2) ?
    C9 C11 C12 C13 . . . . 16.9(4) ?
    N1 C11 C12 C14 . . . . 73.6(3) ?
    C9 C11 C12 C14 . . . . -107.8(3) ?
    O5 C8 C13 C1 . . . . -175.4(2) ?
    C7 C8 C13 C1 . . . . 4.2(4) ?
    O5 C8 C13 C12 . . . . 4.0(4) ?
    C7 C8 C13 C12 . . . . -176.5(2) ?
    O3 C1 C13 C8 . . . . 173.3(3) ?
    O4 C1 C13 C8 . . . . -6.0(4) ?
    O3 C1 C13 C12 . . . . -6.0(4) ?
    O4 C1 C13 C12 . . . . 174.6(2) ?
    C11 C12 C13 C8 . . . . -16.9(3) ?
    C14 C12 C13 C8 . . . . 108.1(3) ?
    C11 C12 C13 C1 . . . . 162.5(2) ?
    C14 C12 C13 C1 . . . . -72.6(3) ?
    C13 C12 C14 C22 . . . . 123.2(3) ?
    C11 C12 C14 C22 . . . . -113.9(3) ?
    C13 C12 C14 C15 . . . . -58.0(3) ?
    C11 C12 C14 C15 . . . . 64.9(3) ?
    C22 C14 C15 O2 . . . . -179.7(3) ?
    C12 C14 C15 O2 . . . . 1.5(4) ?
    C22 C14 C15 C16 . . . . -0.1(4) ?
    C12 C14 C15 C16 . . . . -178.8(2) ?
    O2 C15 C16 C21 . . . . 177.6(3) ?
    C14 C15 C16 C21 . . . . -2.1(4) ?
    O2 C15 C16 C17 . . . . -0.7(4) ?
    C14 C15 C16 C17 . . . . 179.6(2) ?
    C21 C16 C17 C18 . . . . -0.1(4) ?
    C15 C16 C17 C18 . . . . 178.2(3) ?
    C16 C17 C18 C19 . . . . -0.5(4) ?
    C16 C17 C18 Cl1 . . . . -179.2(2) ?
    C17 C18 C19 C20 . . . . 0.7(5) ?
    Cl1 C18 C19 C20 . . . . 179.5(3) ?
    C18 C19 C20 C21 . . . . -0.4(6) ?
    C19 C20 C21 O1 . . . . 179.0(3) ?
    C19 C20 C21 C16 . . . . -0.2(5) ?
    C17 C16 C21 O1 . . . . -178.7(3) ?
    C15 C16 C21 O1 . . . . 3.0(4) ?
    C17 C16 C21 C20 . . . . 0.4(5) ?
    C15 C16 C21 C20 . . . . -177.9(3) ?
    C15 C14 C22 O1 . . . . 1.6(5) ?
    C12 C14 C22 O1 . . . . -179.7(3) ?
    C9 C11 N1 O7 . . . . -177.5(3) ?
    C12 C11 N1 O7 . . . . 1.1(4) ?
    C9 C11 N1 O6 . . . . 2.6(4) ?
    C12 C11 N1 O6 . . . . -178.7(3) ?
    O5 C9 N2 C10 . . . . -4.0(4) ?
    C11 C9 N2 C10 . . . . 174.6(3) ?
    C14 C22 O1 C21 . . . . -0.9(5) ?
    C20 C21 O1 C22 . . . . 179.3(3) ?
    C16 C21 O1 C22 . . . . -1.5(4) ?
    C3 C2 O4 C1 . . . . 179.3(3) ?
    C7 C2 O4 C1 . . . . 1.2(4) ?
    O3 C1 O4 C2 . . . . -176.0(3) ?
    C13 C1 O4 C2 . . . . 3.4(4) ?
    N2 C9 O5 C8 . . . . 167.0(2) ?
    C11 C9 O5 C8 . . . . -11.7(4) ?
    C13 C8 O5 C9 . . . . 11.8(4) ?
    C7 C8 O5 C9 . . . . -167.8(2) ?
loop_
    _geom_hbond_atom_site_label_D
    _geom_hbond_atom_site_label_H
    _geom_hbond_atom_site_label_A
    _geom_hbond_site_symmetry_A
    _geom_hbond_distance_DH
    _geom_hbond_distance_HA
    _geom_hbond_distance_DA
    _geom_hbond_angle_DHA
    N2 H2 O6 1_555 0.86 1.00 2.604(3) 127
    N2 H2 O6 2_555 0.86 2.17 2.910(3) 144
    C6 H6 O2 2_565 0.96 2.49 3.186(4) 132
    C10 H10B Cg4 2_565 0.98 2.98 3.719(4) 134
