# Supplementary material for: Crystal structure of 4-(6-chloro-4-oxo-4H-chromen-3-yl)-2-methyl­amino-3-nitro-4H,5H-pyrano[3,2-c]chromen-5-one chloro­form monosolvate
Source: Acta Crystallogr E Crystallogr Commun. 2015 Jun 27;71(Pt 7):o512–3. doi: 10.1107/S2056989015011810 (PMC4518942; doi:10.1107/S2056989015011810)
Supplement: Supplementary file 2 [file e-71-0o512-Isup2.hkl]

# 
# h,k,l, Fc-squared, Fo-squared, sigma(Fo-squared) and status flag 
# 
data_I
_shelx_title ' SKS 6CL in P-1' 
_shelx_refln_list_code          4 
_shelx_F_calc_maximum      176.14 
_exptl_crystal_F_000       580.00 
_reflns_d_resolution_high  0.8409 
 
loop_ 
 _symmetry_equiv_pos_as_xyz 
 'x, y, z' 
 '-x, -y, -z' 
 
_cell_length_a     8.3716 
_cell_length_b    11.6435 
_cell_length_c    13.1018 
_cell_angle_alpha  86.455 
_cell_angle_beta   88.251 
_cell_angle_gamma  69.841 
 
_shelx_F_squared_multiplier     1.000 
 
loop_ 
 _refln_index_h 
 _refln_index_k 
 _refln_index_l 
 _refln_F_squared_calc 
 _refln_F_squared_meas 
 _refln_F_squared_sigma 
 _refln_observed_status 
   1   0   0       36.61       24.66      1.19 o 
   2   0   0        8.24        6.05      1.10 o 
   3   0   0      194.11      132.23      2.03 o 
   4   0   0      167.17      149.07      2.30 o 
   5   0   0      107.43      105.52      2.34 o 
   6   0   0      221.86      244.69      4.16 o 
   7   0   0        9.68        6.72      1.59 o 
   8   0   0       71.70       77.11      3.30 o 
   9   0   0       16.13       22.30      2.41 o 
  -9   1   0       48.78       45.21      4.79 o 
  -8   1   0       16.20       24.03      2.04 o 
  -7   1   0       24.78       23.77      1.78 o 
  -6   1   0        0.07       -1.04      0.70 o 
  -5   1   0     1910.54     1950.89     18.31 o 
  -4   1   0      966.70      877.45      8.71 o 
  -3   1   0     1614.02     1672.56     15.50 o 
  -2   1   0     2737.64     2651.82     27.19 o 
  -1   1   0     2189.43     2058.29     20.97 o 
   0   1   0      502.37      541.68      8.56 o 
   1   1   0     4082.63     3995.76     34.42 o 
   2   1   0      487.37      554.00      3.94 o 
   3   1   0     3356.13     3313.41     22.07 o 
   4   1   0      932.44      960.18     15.16 o 
   5   1   0       81.15       64.63      1.77 o 
   6   1   0       37.43       43.27      1.79 o 
   7   1   0       94.15       91.86      3.26 o 
   8   1   0       45.20       37.87      2.65 o 
   9   1   0        3.12        3.81      1.66 o 
  -8   2   0        6.86        8.08      2.40 o 
  -7   2   0       22.61       20.65      2.61 o 
  -6   2   0       17.73       19.64      1.33 o 
  -5   2   0      121.81      125.99      2.95 o 
  -4   2   0      139.71      171.13      4.19 o 
  -3   2   0       18.72       13.83      1.27 o 
  -2   2   0      209.68      172.46      3.04 o 
  -1   2   0     8781.83     8261.44    101.61 o 
   0   2   0      128.99      142.76      1.05 o 
   1   2   0      421.89      448.53      2.92 o 
   2   2   0      434.29      415.98      3.07 o 
   3   2   0      697.31      593.23      4.56 o 
   4   2   0      705.67      897.14      7.65 o 
   5   2   0     1157.05     1250.78     10.46 o 
   6   2   0      208.99      194.01      4.88 o 
   7   2   0      116.51      113.10      4.50 o 
   8   2   0       72.93       77.24      3.40 o 
   9   2   0       22.64       39.95      3.29 o 
  -8   3   0        1.87        1.50      1.80 o 
  -7   3   0       26.57       28.04      2.00 o 
  -6   3   0       59.89       53.32      1.81 o 
  -5   3   0       19.54       16.70      2.10 o 
  -4   3   0        0.69        0.70      0.75 o 
  -3   3   0      197.10      229.67      6.29 o 
  -2   3   0      736.10      696.40     12.28 o 
  -1   3   0     1636.02     1989.57     17.85 o 
   0   3   0    18760.39    18332.95     95.72 o 
   1   3   0     1916.89     1932.45     11.07 o 
   2   3   0        1.30        2.87      0.33 o 
   3   3   0      321.82      286.41      2.90 o 
   4   3   0      200.79      207.25      2.41 o 
   5   3   0      185.08      169.24      2.48 o 
   6   3   0       71.69       76.03      1.99 o 
   7   3   0      248.32      271.24      4.82 o 
   8   3   0       62.27       79.58      4.39 o 
   9   3   0        2.25       -2.18      2.28 o 
  -7   4   0       25.90       23.36      2.40 o 
  -6   4   0        1.50        4.13      0.97 o 
  -5   4   0      109.73       99.02      2.71 o 
  -4   4   0       16.51       14.76      1.04 o 
  -3   4   0        2.58        6.82      1.65 o 
  -2   4   0       69.42       72.18      1.33 o 
  -1   4   0      907.53      754.32      5.72 o 
   0   4   0      175.03      163.90      1.36 o 
   1   4   0     2255.40     2263.20     12.38 o 
   2   4   0       52.33       53.95      1.04 o 
   3   4   0       23.51       30.87      1.18 o 
   4   4   0     1018.60     1034.93      7.77 o 
   5   4   0      721.19      648.89      6.10 o 
   6   4   0        0.08       -0.82      0.98 o 
   7   4   0       29.50       25.62      2.29 o 
   8   4   0       21.79       14.98      2.54 o 
   9   4   0        8.80       14.21      2.45 o 
  -7   5   0        0.19        2.40      1.50 o 
  -6   5   0        8.53        6.29      1.20 o 
  -5   5   0      173.10      196.84      4.03 o 
  -4   5   0       15.25       14.99      1.04 o 
  -3   5   0        2.35        1.31      0.51 o 
  -2   5   0       47.99       39.68      1.42 o 
  -1   5   0     1191.45     1010.61      8.34 o 
   0   5   0      184.08      179.99      1.60 o 
   1   5   0     2138.14     2321.34     13.51 o 
   2   5   0      434.59      466.79      3.84 o 
   3   5   0       34.57       23.85      0.98 o 
   4   5   0      866.17      984.02      8.23 o 
   5   5   0       39.69       43.67      1.81 o 
   6   5   0      124.33      125.36      2.96 o 
   7   5   0       77.17       80.77      3.67 o 
   8   5   0       81.97       76.56      6.33 o 
   9   5   0        9.01       13.57      2.36 o 
  -6   6   0        0.20        0.00      0.90 o 
  -4   6   0       17.89       20.69      1.36 o 
  -3   6   0      113.22      119.79      2.12 o 
  -2   6   0      145.17      140.10      1.96 o 
  -1   6   0      323.02      366.67      3.91 o 
   0   6   0       48.06       54.30      1.08 o 
   1   6   0     1706.20     1939.76     11.66 o 
   2   6   0     2144.63     2299.15     14.53 o 
   3   6   0        0.31        0.09      0.51 o 
   4   6   0       82.92       86.72      2.24 o 
   5   6   0      202.94      214.63      3.73 o 
   6   6   0      317.87      315.87      5.63 o 
   7   6   0      601.10      588.96      8.58 o 
   8   6   0       61.00       63.04      3.86 o 
   9   6   0       19.34       16.13      2.58 o 
  -6   7   0        0.85        2.62      4.04 o 
  -5   7   0        0.96        4.61      1.14 o 
  -4   7   0       44.63       45.71      1.38 o 
  -3   7   0      625.58      640.65      6.03 o 
  -2   7   0      458.71      449.54      4.69 o 
  -1   7   0      290.83      258.33      3.31 o 
   0   7   0        2.39        1.03      0.56 o 
   1   7   0      193.44      201.50      2.48 o 
   2   7   0      950.15     1016.51      7.38 o 
   3   7   0      508.53      455.02      5.25 o 
   4   7   0       52.77       62.42      2.14 o 
   5   7   0       62.21       72.06      2.78 o 
   6   7   0       21.52       18.00      1.87 o 
   7   7   0       18.42       21.22      2.00 o 
   8   7   0       15.57       20.43      2.15 o 
   9   7   0        0.22        2.41      2.06 o 
  -5   8   0       55.47       61.25      3.24 o 
  -4   8   0        9.35        7.33      1.63 o 
  -3   8   0       72.53       67.45      3.01 o 
  -2   8   0     1254.50     1235.80     10.71 o 
  -1   8   0      131.90      145.23      2.59 o 
   0   8   0       62.89       66.09      1.37 o 
   1   8   0       25.31       37.98      1.15 o 
   2   8   0      172.02      155.76      2.81 o 
   3   8   0        6.93        8.78      1.18 o 
   4   8   0       15.31       13.84      1.39 o 
   5   8   0       42.33       33.35      2.08 o 
   6   8   0       69.49       71.06      3.21 o 
   7   8   0      100.66      103.70      3.64 o 
   8   8   0        5.06        3.23      1.58 o 
   9   8   0       12.11        9.32      4.03 o 
  -4   9   0       39.05       46.57      3.35 o 
  -3   9   0       41.14       40.27      2.74 o 
  -2   9   0        2.43        3.23      1.40 o 
  -1   9   0        1.34        2.44      0.99 o 
   0   9   0       11.63       13.88      0.83 o 
   1   9   0        4.76        2.25      0.58 o 
   2   9   0       30.40       34.35      2.07 o 
   3   9   0      202.59      201.93      3.46 o 
   4   9   0       12.92       14.84      1.48 o 
   5   9   0      113.48      123.45      3.36 o 
   6   9   0        2.07        4.73      1.46 o 
   7   9   0       19.49       21.64      2.21 o 
   8   9   0       71.36       69.96      3.66 o 
   9   9   0        8.63       12.26      2.23 o 
  -3  10   0        0.70        0.10      1.32 o 
  -2  10   0       59.33       54.29      4.07 o 
  -1  10   0        2.18       -1.53      1.36 o 
   0  10   0        4.60        1.07      1.11 o 
   1  10   0        1.70        0.59      1.69 o 
   2  10   0        2.30        0.07      1.88 o 
   3  10   0       68.01       78.40      2.88 o 
   4  10   0      103.31      100.41      2.71 o 
   5  10   0        0.00        0.29      1.59 o 
   6  10   0       41.14       30.74      2.53 o 
   7  10   0       46.98       45.11      3.24 o 
   8  10   0        8.00        7.34      2.02 o 
  -2  11   0       26.63       35.54      3.15 o 
  -1  11   0        0.97       -0.19      1.53 o 
   0  11   0        2.76        5.98      1.80 o 
   1  11   0        0.07       -1.86      1.24 o 
   2  11   0       34.99       27.94      2.27 o 
   3  11   0        2.42        2.61      1.32 o 
   4  11   0       70.34       78.88      3.26 o 
   5  11   0        2.45        1.74      1.28 o 
   6  11   0       77.96       93.85      4.63 o 
   7  11   0       89.72       94.11      5.14 o 
   8  11   0      100.04       95.76      4.40 o 
  -1  12   0        5.78        4.70      2.24 o 
   0  12   0        1.23        4.70      1.81 o 
   1  12   0       15.15       10.98      2.14 o 
   2  12   0       99.02       90.97      4.36 o 
   3  12   0      184.79      186.42      4.72 o 
   4  12   0       17.92       21.99      2.20 o 
   5  12   0        0.56        0.25      1.64 o 
   6  12   0       16.57       23.55      4.28 o 
   7  12   0        0.21        1.15      1.89 o 
   1  13   0        9.27       12.81      2.45 o 
   2  13   0        0.12        1.70      1.84 o 
   3  13   0       24.91       20.75      2.81 o 
   4  13   0       64.08       56.23      3.22 o 
   5  13   0        6.73        8.65      1.90 o 
   6  13   0       11.30       13.57      3.24 o 
  -6 -13   1        3.34        5.91      2.21 o 
  -5 -13   1        8.77       12.75      2.10 o 
  -4 -13   1      140.06      134.35      4.47 o 
  -3 -13   1        9.76       14.93      2.52 o 
  -2 -13   1       12.98       15.39      2.51 o 
  -1 -13   1        0.00       -1.37      1.81 o 
  -7 -12   1       11.28        7.98      2.47 o 
  -6 -12   1       46.43       41.99      4.45 o 
  -5 -12   1       11.28        6.22      1.79 o 
  -4 -12   1       42.48       41.48      2.79 o 
  -3 -12   1       50.18       47.25      2.91 o 
  -2 -12   1        5.28        2.92      1.82 o 
  -1 -12   1       24.96       27.45      2.80 o 
   0 -12   1        0.30        2.07      1.75 o 
   1 -12   1        0.54       -1.57      1.71 o 
  -8 -11   1       57.80       57.15      3.74 o 
  -7 -11   1       39.39       36.40      2.95 o 
  -6 -11   1        6.77        3.52      2.59 o 
  -5 -11   1        6.18        3.55      1.60 o 
  -4 -11   1       24.50       26.75      2.28 o 
  -3 -11   1        0.55        2.08      1.32 o 
  -2 -11   1       41.60       36.45      2.40 o 
  -1 -11   1       18.00       16.11      2.19 o 
   0 -11   1       77.59       68.66      4.12 o 
   1 -11   1       73.18       66.86      3.78 o 
   2 -11   1        0.88        0.83      1.66 o 
  -8 -10   1       62.74       63.70      3.70 o 
  -7 -10   1       39.72       48.88      3.19 o 
  -6 -10   1      451.48      473.37      8.11 o 
  -5 -10   1      139.42      154.83      4.34 o 
  -4 -10   1      118.05      121.90      3.79 o 
  -3 -10   1        3.91        2.06      1.06 o 
  -2 -10   1       13.04       11.03      1.50 o 
  -1 -10   1        7.73        4.78      0.99 o 
   0 -10   1        3.95        7.74      1.89 o 
   1 -10   1       23.25       19.74      3.10 o 
   2 -10   1       21.93       24.95      2.43 o 
   3 -10   1        1.90        2.77      1.44 o 
  -9  -9   1       11.88       15.83      2.45 o 
  -8  -9   1        7.27       17.13      3.28 o 
  -7  -9   1       39.28       48.80      3.54 o 
  -6  -9   1       73.68       78.15      3.59 o 
  -5  -9   1       93.06      105.51      3.51 o 
  -4  -9   1       15.47       13.55      1.59 o 
  -3  -9   1      197.73      211.61      3.85 o 
  -2  -9   1       15.45       15.50      1.44 o 
  -1  -9   1       23.61       23.44      1.08 o 
   0  -9   1        0.49       -0.81      0.54 o 
   1  -9   1        2.30        4.89      1.21 o 
   2  -9   1        0.89       -1.01      1.15 o 
   3  -9   1        7.42        7.81      2.32 o 
   4  -9   1       11.43       11.35      1.87 o 
  -9  -8   1       57.14       82.03      6.49 o 
  -8  -8   1       15.58       20.52      2.27 o 
  -7  -8   1       58.93       70.30      3.46 o 
  -6  -8   1       19.12       16.88      1.90 o 
  -5  -8   1      161.34      153.84      4.04 o 
  -4  -8   1        6.89        7.64      1.20 o 
  -3  -8   1       76.68       79.55      2.65 o 
  -2  -8   1       63.42       62.95      1.83 o 
  -1  -8   1       84.26       85.97      1.55 o 
   0  -8   1      213.03      213.00      2.46 o 
   1  -8   1        0.04        0.50      0.61 o 
   2  -8   1        2.14       -1.00      2.12 o 
   3  -8   1        2.98        6.37      1.08 o 
   4  -8   1        2.13        2.59      1.24 o 
   5  -8   1       22.09       16.45      1.67 o 
  -9  -7   1        8.04       11.39      4.45 o 
  -8  -7   1       82.04       86.52      5.01 o 
  -7  -7   1        0.24        0.29      1.31 o 
  -6  -7   1       71.22       74.15      3.06 o 
  -5  -7   1      453.47      460.37      7.07 o 
  -4  -7   1       11.61       12.65      1.44 o 
  -3  -7   1        2.99        0.18      0.89 o 
  -2  -7   1       80.99       62.43      1.51 o 
  -1  -7   1        8.45        6.42      0.65 o 
   0  -7   1     1007.24      999.58      7.38 o 
   1  -7   1       41.13       31.83      1.22 o 
   2  -7   1        6.65        3.06      0.85 o 
   3  -7   1       28.05       36.60      1.35 o 
   4  -7   1      210.67      225.57     12.33 o 
   5  -7   1       13.03       28.75      5.39 o 
   6  -7   1       43.89       58.99      7.49 o 
  -9  -6   1       30.96       39.67      3.46 o 
  -8  -6   1       55.77       55.16      3.60 o 
  -7  -6   1        2.65        5.72      2.29 o 
  -6  -6   1        0.23        0.88      1.15 o 
  -5  -6   1      565.15      548.67      7.67 o 
  -4  -6   1      592.48      583.98      6.80 o 
  -3  -6   1     1371.43     1401.68     10.25 o 
  -2  -6   1     1520.02     1645.27     11.50 o 
  -1  -6   1       35.57       14.67      1.03 o 
   0  -6   1      210.16      211.23      2.25 o 
   1  -6   1     1341.06     1448.32     12.68 o 
   2  -6   1      269.34      226.76      2.84 o 
   3  -6   1        9.01        8.17      0.79 o 
   4  -6   1      162.29      168.15      3.11 o 
   5  -6   1      153.78      162.95      6.29 o 
   6  -6   1      115.11      126.06      8.68 o 
  -9  -5   1      116.44      141.03      5.28 o 
  -8  -5   1      162.48      156.37      5.63 o 
  -7  -5   1        3.69        7.08      1.66 o 
  -6  -5   1      871.21      893.43     10.92 o 
  -5  -5   1      166.64      211.71      3.68 o 
  -4  -5   1        7.87       13.33      1.25 o 
  -3  -5   1       27.26       29.17      1.09 o 
  -2  -5   1      133.93      142.30      1.94 o 
  -1  -5   1     2656.13     2657.25     16.20 o 
   0  -5   1      966.29      729.21      5.14 o 
   1  -5   1       16.93        6.10      0.54 o 
   2  -5   1      319.09      342.33      4.23 o 
   3  -5   1      264.44      255.37      6.77 o 
   4  -5   1        1.70        0.77      1.95 o 
   5  -5   1        5.31        5.39      2.10 o 
   7  -5   1        0.56       -0.07      1.09 o 
  -9  -4   1        2.82       -0.73      1.71 o 
  -8  -4   1       29.27       38.53      3.79 o 
  -7  -4   1       45.62       43.53      2.93 o 
  -6  -4   1      314.61      319.65      6.33 o 
  -5  -4   1        8.01       14.24      1.23 o 
  -4  -4   1     1077.01      943.31      8.59 o 
  -3  -4   1     1843.06     1879.49     13.58 o 
  -2  -4   1      412.24      345.26      2.99 o 
  -1  -4   1      821.22      794.58      5.45 o 
   0  -4   1      151.31       73.26      0.92 o 
   1  -4   1       45.92       41.93      0.82 o 
   2  -4   1      109.54      133.11      4.22 o 
   3  -4   1      320.71      313.33     11.38 o 
   4  -4   1       46.71       51.50      3.59 o 
   5  -4   1      129.80      129.36      5.99 o 
   6  -4   1        5.28        4.19      2.10 o 
   7  -4   1        5.36        4.49      1.20 o 
  -9  -3   1       11.70       13.95      2.42 o 
  -8  -3   1       17.08       25.92      2.37 o 
  -7  -3   1       52.46       40.34      2.69 o 
  -6  -3   1        0.57       -0.90      0.95 o 
  -5  -3   1       22.17       28.09      1.22 o 
  -4  -3   1      969.88      945.26      7.15 o 
  -3  -3   1      111.76      149.63      1.89 o 
  -2  -3   1      932.19      924.67      6.20 o 
  -1  -3   1     9635.61     9383.30     54.14 o 
   0  -3   1     8881.67     8391.97     48.30 o 
   1  -3   1        5.60       16.97      0.91 o 
   2  -3   1       28.30       24.04      2.00 o 
   3  -3   1       78.80       73.13      2.87 o 
   4  -3   1      266.09      236.25      7.49 o 
   5  -3   1       53.45       66.20      2.11 o 
   6  -3   1       79.76       80.50      1.95 o 
   7  -3   1       22.80       25.95      2.04 o 
   8  -3   1       44.45       50.60      3.89 o 
  -9  -2   1        2.33       -0.90      2.12 o 
  -8  -2   1       65.85       55.70      4.73 o 
  -7  -2   1        8.06        8.48      1.13 o 
  -6  -2   1      601.11      577.94      7.23 o 
  -5  -2   1      818.95      873.11      7.87 o 
  -4  -2   1      103.87       80.96      2.99 o 
  -3  -2   1     1295.73     1251.26      9.21 o 
  -2  -2   1      346.35      268.78      2.45 o 
  -1  -2   1      876.48      898.80      5.71 o 
   0  -2   1     2726.40     2493.42     15.36 o 
   1  -2   1       69.52       93.45      5.24 o 
   2  -2   1     1784.43     1807.33     31.14 o 
   3  -2   1       45.09       39.63      2.87 o 
   4  -2   1      313.17      360.44      5.65 o 
   5  -2   1       30.57       30.93      1.95 o 
   6  -2   1       24.29       29.10      1.85 o 
   7  -2   1       61.19       59.59      2.30 o 
   8  -2   1        7.92        4.66      1.65 o 
  -9  -1   1       13.65       14.07      2.16 o 
  -8  -1   1       73.23       81.77      3.45 o 
  -7  -1   1       10.05        8.03      1.49 o 
  -6  -1   1       19.40       21.56      1.53 o 
  -5  -1   1      131.20      137.94      2.22 o 
  -4  -1   1      714.38      667.29      5.97 o 
  -3  -1   1     1429.75     1469.04     10.39 o 
  -2  -1   1      251.54      189.71      1.80 o 
  -1  -1   1    10510.66    10710.01     80.74 o 
   0  -1   1      176.79      186.28      1.77 o 
   1  -1   1      247.88      223.85      3.16 o 
   2  -1   1     1444.89     1488.34     16.19 o 
   3  -1   1      240.81      319.27     30.39 o 
   4  -1   1       47.16       39.83      2.40 o 
   5  -1   1     1776.21     1849.96     19.89 o 
   6  -1   1      183.69      197.26      3.82 o 
   7  -1   1       52.39       42.27      2.27 o 
   8  -1   1        6.06       10.42      1.65 o 
   9  -1   1        0.91        2.10      2.40 o 
  -9   0   1       10.16        7.26      2.22 o 
  -8   0   1       49.38       38.94      2.58 o 
  -7   0   1       83.21       90.19      3.10 o 
  -6   0   1        2.77        0.50      0.81 o 
  -5   0   1      371.21      393.67      5.15 o 
  -4   0   1      272.85      259.43      3.03 o 
  -3   0   1       10.05       29.09      0.85 o 
  -2   0   1      319.05      222.17      2.04 o 
  -1   0   1     2358.06     2239.26     15.87 o 
   0   0   1        2.78       -0.78      0.52 o 
   1   0   1       96.63       84.50      1.03 o 
   2   0   1     2811.47     2978.44     30.43 o 
   3   0   1     1224.10     1337.98     11.30 o 
   4   0   1      810.23      788.28      7.45 o 
   5   0   1       26.87       27.86      1.37 o 
   6   0   1      655.67      642.34      7.92 o 
   7   0   1        0.10       -0.82      0.94 o 
   8   0   1      157.27      182.59      8.63 o 
   9   0   1        0.01        0.75      1.47 o 
  -9   1   1       12.06       18.27      3.59 o 
  -8   1   1        6.05       11.46      1.71 o 
  -7   1   1        0.12        0.82      0.97 o 
  -6   1   1       54.47       32.16      1.94 o 
  -5   1   1      338.65      345.62      4.61 o 
  -4   1   1       37.44       59.70      1.47 o 
  -3   1   1      843.34      826.22      7.96 o 
  -2   1   1     5655.27     5448.89     41.73 o 
  -1   1   1      532.77      520.03      4.23 o 
   0   1   1     1381.99     1574.42     10.48 o 
   1   1   1      200.34      197.21      1.49 o 
   2   1   1    11637.49    11553.31     71.30 o 
   3   1   1        7.62        4.55      0.74 o 
   4   1   1     4466.86     4528.83     32.71 o 
   5   1   1      260.82      243.99      3.47 o 
   6   1   1       21.84       21.17      1.47 o 
   7   1   1      128.04      117.49      3.64 o 
   8   1   1      129.17      104.55      3.71 o 
   9   1   1        3.01       -2.04      1.36 o 
  -8   2   1        0.48        3.95      3.14 o 
  -7   2   1        5.22        5.63      1.21 o 
  -6   2   1       27.64       39.94      1.93 o 
  -5   2   1      700.24      740.47      8.97 o 
  -4   2   1      873.55      911.06     10.13 o 
  -3   2   1      669.55      739.25      6.37 o 
  -2   2   1        1.00        0.67      0.38 o 
  -1   2   1    13455.04    13724.43     88.98 o 
   0   2   1      165.63      203.42      1.34 o 
   1   2   1        8.80        8.82      0.68 o 
   2   2   1       81.12       90.90      1.24 o 
   3   2   1       43.27       32.22      1.09 o 
   4   2   1     2120.49     2485.00     17.23 o 
   5   2   1      725.63      751.32      6.97 o 
   6   2   1       33.44       25.19      1.43 o 
   7   2   1        0.19       -1.31      0.93 o 
   8   2   1       65.65       81.58      3.47 o 
   9   2   1        2.39        5.64      1.82 o 
  -8   3   1        0.00        1.20      2.10 o 
  -7   3   1        9.81       11.78      1.58 o 
  -6   3   1      121.12       77.78      2.35 o 
  -5   3   1       72.53       88.96      2.10 o 
  -4   3   1      424.37      396.96      4.16 o 
  -3   3   1      697.63      652.11      8.89 o 
  -2   3   1      121.67      112.52      1.63 o 
  -1   3   1    10323.99    10770.21     70.07 o 
   0   3   1     6499.21     7242.09     37.76 o 
   1   3   1      321.82      303.26      2.16 o 
   2   3   1      272.91      315.73      2.74 o 
   3   3   1      102.91       92.48      1.30 o 
   4   3   1      443.84      417.70      3.74 o 
   5   3   1       55.03       57.90      1.48 o 
   6   3   1      654.74      644.15      6.44 o 
   7   3   1      201.68      207.94      5.62 o 
   8   3   1       28.17       25.10      2.36 o 
   9   3   1        8.01        3.38      1.82 o 
  -7   4   1        2.24        2.40      1.80 o 
  -6   4   1      278.13      341.85      5.15 o 
  -5   4   1       45.84       36.17      1.16 o 
  -4   4   1      240.26      237.24      4.34 o 
  -3   4   1       55.73       61.57      1.79 o 
  -2   4   1      879.31      938.01      7.40 o 
  -1   4   1     1597.19     1460.70     10.23 o 
   0   4   1        0.96        9.29      0.63 o 
   1   4   1      722.22      714.62      4.28 o 
   2   4   1     3522.54     3350.85     22.35 o 
   3   4   1      274.41      271.78      2.64 o 
   4   4   1      977.85     1083.40      8.01 o 
   5   4   1       21.52       20.26      1.25 o 
   6   4   1        0.10       -0.28      1.11 o 
   7   4   1       15.97       18.14      1.67 o 
   8   4   1       12.42       10.25      1.82 o 
   9   4   1       46.56       51.67      7.16 o 
  -7   5   1        4.83        7.49      2.10 o 
  -6   5   1        2.29        7.79      1.80 o 
  -5   5   1       27.06       29.61      1.25 o 
  -4   5   1       10.08       10.44      0.66 o 
  -3   5   1      421.01      406.52      3.79 o 
  -2   5   1      857.69      897.02      7.95 o 
  -1   5   1     2983.56     2942.13     19.95 o 
   0   5   1      324.64      313.33      2.49 o 
   1   5   1        2.35        5.60      0.42 o 
   2   5   1      338.64      280.08      2.71 o 
   3   5   1      337.12      453.45      4.11 o 
   4   5   1     1323.46     1457.92     10.53 o 
   5   5   1        2.36        4.31      0.94 o 
   6   5   1      935.23      912.60      9.60 o 
   7   5   1      112.44      122.87      3.43 o 
   8   5   1       15.06       19.20      2.48 o 
   9   5   1       31.18       32.48      3.13 o 
  -6   6   1       23.55        7.79      1.80 o 
  -5   6   1       13.47       14.63      1.49 o 
  -4   6   1       92.16       93.88      2.46 o 
  -3   6   1       20.36       15.44      0.74 o 
  -2   6   1      174.07      169.09      2.20 o 
  -1   6   1     1471.09     1556.35     11.39 o 
   0   6   1       24.95       32.24      0.79 o 
   1   6   1     1973.55     2098.44     12.45 o 
   2   6   1      116.56      102.97      1.54 o 
   3   6   1       15.71        8.97      0.72 o 
   4   6   1        5.49        6.03      0.78 o 
   5   6   1       11.68       15.94      1.28 o 
   6   6   1       47.85       34.48      1.82 o 
   7   6   1        6.71        4.73      1.33 o 
   8   6   1       29.56       22.25      3.48 o 
   9   6   1      143.62      140.70      5.52 o 
  -6   7   1       97.49      111.67      4.19 o 
  -5   7   1        1.64        1.80      1.50 o 
  -4   7   1       71.09       67.22      1.99 o 
  -3   7   1      627.66      571.39      4.92 o 
  -2   7   1      404.51      395.88      3.95 o 
  -1   7   1        2.98        6.89      0.71 o 
   0   7   1      101.63       99.74      1.61 o 
   1   7   1       30.83       39.51      1.30 o 
   2   7   1       33.36       21.13      0.93 o 
   3   7   1     2340.72     2386.06     17.46 o 
   4   7   1       77.57       62.68      1.92 o 
   5   7   1       75.33       69.47      2.12 o 
   6   7   1      138.12      150.82      3.91 o 
   7   7   1       55.59       37.99      3.03 o 
   8   7   1        1.59        3.54      1.33 o 
   9   7   1        0.28       -2.45      1.82 o 
  -5   8   1       10.80       10.05      1.90 o 
  -4   8   1       10.48       13.77      2.04 o 
  -3   8   1        2.10        3.83      1.21 o 
  -2   8   1      166.19      175.01      2.90 o 
  -1   8   1      128.90      105.45      2.19 o 
   0   8   1        3.30        6.88      0.65 o 
   1   8   1      121.48      113.61      1.77 o 
   2   8   1      113.38      106.82      2.11 o 
   3   8   1      202.24      223.39      4.24 o 
   4   8   1       12.75       15.47      1.44 o 
   5   8   1      174.07      180.81      3.79 o 
   6   8   1      308.14      301.97      5.81 o 
   7   8   1       45.98       46.25      3.63 o 
   8   8   1       20.03       21.24      2.30 o 
   9   8   1        0.05       -2.67      1.78 o 
  -4   9   1        0.09        2.40      1.61 o 
  -3   9   1       59.63       67.29      4.04 o 
  -2   9   1       67.52       66.60      4.26 o 
  -1   9   1      116.96      127.90      2.99 o 
   0   9   1        0.02       -0.84      0.56 o 
   1   9   1       33.29       29.99      1.24 o 
   2   9   1       79.97       91.53      2.41 o 
   3   9   1       47.58       44.32      2.14 o 
   4   9   1        7.35        5.86      1.30 o 
   5   9   1       57.03       52.80      2.56 o 
   6   9   1        0.05       -0.25      1.56 o 
   7   9   1       11.67        8.81      1.74 o 
   8   9   1        6.21        2.07      1.60 o 
   9   9   1      115.31      121.26     10.10 o 
  -3  10   1       12.08        9.60      2.27 o 
  -2  10   1       18.12       13.69      2.05 o 
  -1  10   1        0.28       -0.56      1.30 o 
   0  10   1       25.09       23.96      2.33 o 
   1  10   1      161.03      165.28      3.49 o 
   2  10   1        8.94        5.74      1.29 o 
   3  10   1      263.50      271.93      4.17 o 
   4  10   1       10.67        8.84      1.15 o 
   5  10   1        7.00        3.15      1.28 o 
   6  10   1       76.30       74.70      3.34 o 
   7  10   1       62.82       57.70      3.37 o 
   8  10   1        0.02       -2.26      1.51 o 
  -2  11   1        4.85        4.19      2.89 o 
  -1  11   1       46.85       62.04      3.83 o 
   0  11   1       13.69       16.83      2.56 o 
   1  11   1        1.62       -1.13      0.98 o 
   2  11   1       22.65       25.42      2.55 o 
   3  11   1       12.44       11.56      2.12 o 
   4  11   1        9.11       13.40      1.52 o 
   5  11   1        0.01       -0.15      1.03 o 
   6  11   1        4.74        4.77      1.48 o 
   7  11   1       23.03       21.65      2.45 o 
   8  11   1      262.64      284.74     10.59 o 
  -1  12   1        6.41        9.38      2.14 o 
   0  12   1        6.19        9.92      2.02 o 
   1  12   1        2.86       -1.09      1.57 o 
   2  12   1        3.94        1.36      1.60 o 
   3  12   1       27.04       28.07      2.28 o 
   4  12   1        8.49        4.60      1.50 o 
   5  12   1        8.35        6.01      1.70 o 
   6  12   1        0.00       -0.68      1.28 o 
   7  12   1       30.91       30.70      2.83 o 
   1  13   1        0.03        0.03      3.47 o 
   2  13   1        0.65        0.95      1.80 o 
   3  13   1       11.29       11.46      2.32 o 
   4  13   1       24.43       26.40      2.43 o 
   5  13   1       34.58       37.42      3.48 o 
   6  13   1        0.06       -2.40      1.60 o 
  -5 -13   2       54.30       61.23      4.04 o 
  -4 -13   2       74.24       81.89      4.04 o 
  -3 -13   2        0.01        3.20      1.94 o 
  -2 -13   2       22.95       19.34      3.20 o 
  -1 -13   2        8.44        6.03      2.28 o 
  -7 -12   2       19.69       19.62      3.70 o 
  -6 -12   2       21.00       22.60      3.59 o 
  -5 -12   2        0.96        4.40      1.99 o 
  -4 -12   2       27.48       25.17      4.49 o 
  -3 -12   2       14.00        6.61      2.07 o 
  -2 -12   2       35.64       40.43      4.66 o 
  -1 -12   2        0.17       -0.73      1.54 o 
   0 -12   2       50.47       43.75      3.42 o 
   1 -12   2       16.13       13.30      2.37 o 
  -8 -11   2        0.64       -2.13      1.88 o 
  -7 -11   2      178.11      192.04      6.34 o 
  -6 -11   2       34.08       34.07      3.03 o 
  -5 -11   2      238.00      230.09      7.89 o 
  -4 -11   2      120.61      143.13      5.92 o 
  -3 -11   2       45.32       53.97      3.31 o 
  -2 -11   2       37.40       37.86      2.77 o 
  -1 -11   2       39.17       34.36      2.87 o 
   0 -11   2        3.17       10.32      2.07 o 
   1 -11   2        9.33       10.61      2.16 o 
   2 -11   2       26.61       26.37      2.64 o 
  -8 -10   2        6.04        6.48      2.09 o 
  -7 -10   2      280.34      264.20      6.29 o 
  -6 -10   2      391.30      398.64      7.44 o 
  -5 -10   2      144.42      156.75      5.12 o 
  -4 -10   2       46.92       43.91      2.64 o 
  -3 -10   2        4.28        0.40      1.07 o 
  -2 -10   2        0.10        0.36      0.98 o 
  -1 -10   2       27.08       25.04      1.49 o 
   0 -10   2      148.29      140.71      4.67 o 
   1 -10   2        7.13        8.72      1.77 o 
   2 -10   2        4.65        9.38      1.80 o 
   3 -10   2       28.93       38.68      2.86 o 
  -9  -9   2       10.10       10.14      2.24 o 
  -8  -9   2       22.20       13.98      3.17 o 
  -7  -9   2        0.09        1.88      1.52 o 
  -6  -9   2        2.41        2.26      2.42 o 
  -5  -9   2        6.64       13.65      1.87 o 
  -4  -9   2      630.52      629.11     10.07 o 
  -3  -9   2        2.87        5.39      1.06 o 
  -2  -9   2        0.02       -0.52      0.77 o 
  -1  -9   2       11.79       15.45      1.22 o 
   0  -9   2      106.18      104.27      3.10 o 
   1  -9   2       39.31       40.26      2.68 o 
   2  -9   2        1.88        3.90      1.40 o 
   3  -9   2        5.51        3.57      2.11 o 
   4  -9   2        6.03        5.15      1.99 o 
  -9  -8   2       29.83       35.84      3.69 o 
  -8  -8   2        5.29        3.48      1.77 o 
  -7  -8   2       65.59       63.14      6.31 o 
  -6  -8   2        1.18        0.39      1.42 o 
  -5  -8   2       69.67       71.87      3.89 o 
  -4  -8   2       63.01       67.02      3.15 o 
  -3  -8   2       93.03      102.34      3.01 o 
  -2  -8   2        5.42        8.38      1.16 o 
  -1  -8   2        5.18        7.92      0.72 o 
   0  -8   2      484.51      502.49      4.42 o 
   1  -8   2       52.22       54.23      1.71 o 
   2  -8   2       11.51       14.71      1.30 o 
   3  -8   2        0.21        1.80      1.04 o 
   4  -8   2       20.41       19.43      1.97 o 
   5  -8   2       10.10       16.17      4.79 o 
  -9  -7   2        0.34       -0.33      1.89 o 
  -8  -7   2       17.23       17.03      2.13 o 
  -7  -7   2       53.35       44.15      3.12 o 
  -6  -7   2       13.59       12.25      1.76 o 
  -5  -7   2      502.28      485.02      7.44 o 
  -4  -7   2      267.86      241.10      4.88 o 
  -3  -7   2        7.93        3.04      1.03 o 
  -2  -7   2      304.28      318.23      3.74 o 
  -1  -7   2       41.45       39.51      1.18 o 
   0  -7   2       79.98       70.61      1.34 o 
   1  -7   2       72.59       87.81      2.52 o 
   2  -7   2       66.72       75.21      1.77 o 
   3  -7   2        7.37        6.42      0.80 o 
   4  -7   2      238.57      210.71      5.50 o 
   5  -7   2       32.09       28.45      5.09 o 
   6  -7   2       11.65       13.47      4.49 o 
  -9  -6   2        0.46        0.15      1.94 o 
  -8  -6   2        0.42        0.83      1.61 o 
  -7  -6   2       52.96       51.80      3.63 o 
  -6  -6   2       19.63       19.70      1.89 o 
  -5  -6   2       29.52       33.98      2.13 o 
  -4  -6   2      638.19      609.76      8.00 o 
  -3  -6   2      131.48      107.53      3.75 o 
  -2  -6   2       59.12       51.28      1.42 o 
  -1  -6   2      713.16      693.65      5.75 o 
   0  -6   2        7.87        0.36      0.37 o 
   1  -6   2       13.44        6.85      0.77 o 
   2  -6   2        0.09       -0.07      0.62 o 
   3  -6   2       14.48       20.48      1.29 o 
   4  -6   2      764.63      811.29     17.74 o 
   5  -6   2      355.44      347.83      8.48 o 
   6  -6   2        2.36        4.49      3.29 o 
  -9  -5   2       30.33       20.52      2.76 o 
  -8  -5   2        9.78        6.72      1.95 o 
  -7  -5   2       21.38       18.45      2.13 o 
  -6  -5   2       32.82       28.89      2.12 o 
  -5  -5   2      239.97      259.34      4.74 o 
  -4  -5   2       43.79       62.18      1.92 o 
  -3  -5   2      159.15      145.22      2.31 o 
  -2  -5   2      756.62      814.18      6.34 o 
  -1  -5   2      240.92      170.88      1.98 o 
   0  -5   2     4363.79     4406.78     31.77 o 
   1  -5   2     1203.79     1344.75     11.60 o 
   2  -5   2       11.48       10.45      1.00 o 
   3  -5   2       34.47       33.86      3.06 o 
   4  -5   2      243.88      200.34      4.84 o 
   5  -5   2       60.20       51.02      4.04 o 
   6  -5   2       21.69       26.32      5.54 o 
   7  -5   2       22.41       27.55      5.09 o 
  -9  -4   2      109.64      120.45      4.99 o 
  -8  -4   2       60.68       66.87      3.84 o 
  -7  -4   2        0.80        2.26      1.66 o 
  -6  -4   2        5.61        4.22      1.49 o 
  -5  -4   2     2368.60     2550.85     22.20 o 
  -4  -4   2     2109.82     2121.06     15.50 o 
  -3  -4   2      296.45      304.40      3.42 o 
  -2  -4   2      586.66      551.45      4.88 o 
  -1  -4   2      252.84      300.27      2.84 o 
   0  -4   2       38.20       65.69      1.30 o 
   1  -4   2     5259.48     5591.65     39.79 o 
   2  -4   2        4.71        7.55      0.78 o 
   3  -4   2        5.37        5.14      2.25 o 
   4  -4   2      137.94      168.67      4.38 o 
   5  -4   2      111.95      113.43      4.43 o 
   6  -4   2        8.11        9.41      2.09 o 
   7  -4   2       19.44       13.10      1.65 o 
  -9  -3   2      466.78      428.42     21.86 o 
  -8  -3   2      117.20      125.31      4.43 o 
  -7  -3   2       42.99       38.82      2.58 o 
  -6  -3   2      357.36      351.60      6.62 o 
  -5  -3   2       90.87       91.69      2.09 o 
  -4  -3   2      186.84      206.91      2.73 o 
  -3  -3   2        9.86        1.95      0.56 o 
  -2  -3   2     1188.37     1027.82      7.14 o 
  -1  -3   2     3501.00     3483.12     23.26 o 
   0  -3   2     3837.78     3756.08     21.83 o 
   1  -3   2      945.27      930.89      6.78 o 
   2  -3   2      267.09      242.65      4.49 o 
   3  -3   2      898.63      883.00     11.44 o 
   4  -3   2       26.76        9.80      1.65 o 
   5  -3   2       68.12       68.11      1.92 o 
   6  -3   2        3.02        2.89      1.07 o 
   7  -3   2        9.11       14.02      3.59 o 
   8  -3   2       43.71       53.00      3.89 o 
  -9  -2   2      132.39      179.32      5.58 o 
  -8  -2   2      166.09      174.53      5.06 o 
  -7  -2   2        9.83       13.52      1.29 o 
  -6  -2   2      202.70      187.65      3.65 o 
  -5  -2   2      156.22      174.67      2.74 o 
  -4  -2   2       79.27       86.03      1.74 o 
  -3  -2   2     2079.07     1803.83     12.88 o 
  -2  -2   2     4172.63     3823.99     27.54 o 
  -1  -2   2     1239.23     1208.45      9.27 o 
   0  -2   2     1154.02     1233.94      9.18 o 
   1  -2   2      736.48      759.64      6.80 o 
   2  -2   2        0.53        0.19      0.56 o 
   3  -2   2      252.14      260.72      4.77 o 
   4  -2   2       88.16      135.05      5.99 o 
   5  -2   2      103.19       95.92      2.81 o 
   6  -2   2      358.77      354.24      5.58 o 
   7  -2   2       10.63        7.08      1.15 o 
   8  -2   2       13.87       10.93      1.99 o 
  -9  -1   2        4.92       12.74      2.19 o 
  -8  -1   2        1.29        0.37      1.32 o 
  -7  -1   2       33.29       40.29      2.85 o 
  -6  -1   2      126.06      145.94      2.71 o 
  -5  -1   2        0.43        2.48      0.56 o 
  -4  -1   2        2.19        3.09      0.62 o 
  -3  -1   2     1016.43      877.83      7.29 o 
  -2  -1   2      172.39      266.43      2.53 o 
  -1  -1   2     6025.71     6283.33     59.10 o 
   0  -1   2      340.80      352.36      4.01 o 
   1  -1   2     4393.61     4704.12     33.25 o 
   2  -1   2      937.95      910.24      9.16 o 
   3  -1   2     1493.98     1460.89     23.91 o 
   4  -1   2       60.19       55.99      3.89 o 
   5  -1   2        0.07       -0.60      0.58 o 
   6  -1   2       21.32       27.16      3.13 o 
   7  -1   2       65.10       70.71      2.55 o 
   8  -1   2       25.66       27.11      2.07 o 
   9  -1   2        6.51        8.38      2.31 o 
  -9   0   2        5.50        0.99      2.00 o 
  -8   0   2        0.06       -1.20      1.26 o 
  -7   0   2       78.12       54.20      2.68 o 
  -6   0   2        5.21       12.48      1.20 o 
  -5   0   2      310.37      306.14      3.74 o 
  -4   0   2      233.86      220.70      2.70 o 
  -3   0   2      657.62      545.57      4.70 o 
  -2   0   2     4883.23     4562.48     32.19 o 
  -1   0   2       35.76       84.30      1.31 o 
   0   0   2     3489.68     3560.19     25.27 o 
   1   0   2     2056.21     2287.04     27.32 o 
   2   0   2       44.56       48.32      1.21 o 
   3   0   2      217.51      217.10      3.13 o 
   4   0   2        7.75        9.10      0.81 o 
   5   0   2       53.20       55.20      1.80 o 
   6   0   2        6.82        7.28      1.15 o 
   7   0   2       30.26       34.12      2.09 o 
   8   0   2       16.49       18.89      2.11 o 
   9   0   2        1.26        0.74      1.63 o 
  -8   1   2        5.77        5.18      1.65 o 
  -7   1   2       25.81       40.28      2.36 o 
  -6   1   2      180.29      211.63      3.74 o 
  -5   1   2      173.02      195.54      3.25 o 
  -4   1   2      933.03      916.90      9.21 o 
  -3   1   2      894.54      808.23      7.04 o 
  -2   1   2       20.46       23.32      0.55 o 
  -1   1   2       11.84       23.50      0.67 o 
   0   1   2     3507.85     3477.14     46.42 o 
   1   1   2       84.94       98.56      1.08 o 
   2   1   2    14666.33    15104.07     99.20 o 
   3   1   2     1680.14     1691.15     11.84 o 
   4   1   2     1221.70     1309.32      9.69 o 
   5   1   2        9.12       14.61      0.89 o 
   6   1   2      481.42      468.40      5.46 o 
   7   1   2       20.45       21.76      1.61 o 
   8   1   2       28.22       30.06      2.39 o 
   9   1   2       27.43       30.79      2.60 o 
  -8   2   2        0.33        3.44      1.69 o 
  -7   2   2       27.01       36.57      2.13 o 
  -6   2   2      110.47      134.27      3.28 o 
  -5   2   2        2.41        0.58      0.63 o 
  -4   2   2      990.59     1119.00     12.49 o 
  -3   2   2      327.05      305.73      3.53 o 
  -2   2   2       20.99       27.42      1.06 o 
  -1   2   2     5489.31     6134.59     58.04 o 
   0   2   2    10760.11    10557.41     58.30 o 
   1   2   2     5842.89     6151.75     62.73 o 
   2   2   2    14786.60    14654.11    103.02 o 
   3   2   2    10039.62     9990.95     66.57 o 
   4   2   2       13.22       21.93      1.09 o 
   5   2   2       46.49       34.50      1.25 o 
   6   2   2      139.84      134.04      3.16 o 
   7   2   2       29.09       26.32      2.84 o 
   8   2   2        0.70        0.78      2.57 o 
   9   2   2        1.56        0.11      1.47 o 
  -8   3   2       21.75       27.25      3.89 o 
  -7   3   2       86.81       70.52      4.64 o 
  -6   3   2      135.32      106.33      2.82 o 
  -5   3   2       30.47       26.29      1.43 o 
  -4   3   2      143.34      144.40      2.58 o 
  -3   3   2       86.39       69.16      1.33 o 
  -2   3   2     2120.84     2242.08     23.21 o 
  -1   3   2     6839.52     6864.03     41.48 o 
   0   3   2     1344.66     1215.80      6.50 o 
   1   3   2     3134.34     3232.13     37.18 o 
   2   3   2      336.07      218.51      2.04 o 
   3   3   2        2.04        7.93      0.68 o 
   4   3   2       12.48       22.12      1.03 o 
   5   3   2        0.87       -0.66      0.51 o 
   6   3   2     1170.11     1126.57     10.92 o 
   7   3   2      225.07      227.22      4.34 o 
   8   3   2        0.78        4.47      1.49 o 
   9   3   2        5.31        4.51      1.89 o 
  -7   4   2      110.14      140.73      6.29 o 
  -6   4   2      263.80      270.84      5.72 o 
  -5   4   2        0.43        1.11      0.74 o 
  -4   4   2      228.09      215.90      2.82 o 
  -3   4   2      109.04      128.71      2.30 o 
  -2   4   2       60.01       66.75      1.55 o 
  -1   4   2      248.71      230.51      2.04 o 
   0   4   2       22.81       16.13      0.54 o 
   1   4   2      187.29      225.26      2.30 o 
   2   4   2     1959.51     1690.73     10.46 o 
   3   4   2     8097.93     8292.95     48.03 o 
   4   4   2     1734.66     1825.58     11.74 o 
   5   4   2       94.58       87.61      1.79 o 
   6   4   2       24.25       22.45      1.45 o 
   7   4   2      185.27      165.27      4.15 o 
   8   4   2       49.96       47.61      3.07 o 
   9   4   2       82.09       89.18      4.47 o 
  -7   5   2        4.53        4.19      2.10 o 
  -6   5   2       11.38        8.50      1.95 o 
  -5   5   2       10.08        7.00      0.97 o 
  -4   5   2        1.27        2.07      0.64 o 
  -3   5   2      149.54      113.70      2.30 o 
  -2   5   2     2375.27     2443.29     25.41 o 
  -1   5   2     1004.03     1078.96      6.99 o 
   0   5   2       61.67       59.21      0.91 o 
   1   5   2      296.46      283.67      2.54 o 
   2   5   2       93.67       64.40      1.19 o 
   3   5   2       46.42       27.87      1.01 o 
   4   5   2        0.14        2.29      0.58 o 
   5   5   2      766.99      725.15      7.66 o 
   6   5   2      264.75      248.33      5.01 o 
   7   5   2       13.31        9.04      1.26 o 
   8   5   2       16.31       13.54      2.00 o 
   9   5   2      128.66      118.47      4.99 o 
  -6   6   2       10.41        7.49      2.10 o 
  -5   6   2        5.55        9.19      1.48 o 
  -4   6   2       37.69       41.09      1.71 o 
  -3   6   2        1.70        0.73      0.65 o 
  -2   6   2      266.76      267.16      3.70 o 
  -1   6   2      839.43      907.71      6.20 o 
   0   6   2      127.16      130.64      1.56 o 
   1   6   2       49.92       53.67      1.07 o 
   2   6   2      564.49      499.32      3.95 o 
   3   6   2       80.79       70.02      1.64 o 
   4   6   2      800.03      747.45      7.21 o 
   5   6   2       17.15       21.91      1.28 o 
   6   6   2       66.59       62.27      2.13 o 
   7   6   2      257.23      254.93      4.32 o 
   8   6   2        4.09        9.32      2.06 o 
   9   6   2       21.57       17.18      2.65 o 
  -6   7   2       42.28       41.02      3.89 o 
  -5   7   2        5.69        4.19      2.10 o 
  -4   7   2        9.25        9.15      1.48 o 
  -3   7   2      248.03      329.72      5.24 o 
  -2   7   2        2.51        3.24      0.78 o 
  -1   7   2       73.17       50.37      0.93 o 
   0   7   2      434.99      410.09      3.32 o 
   1   7   2      487.24      489.79      3.92 o 
   2   7   2      215.96      192.81      2.91 o 
   3   7   2       49.71       41.82      1.44 o 
   4   7   2      734.14      768.86      7.59 o 
   5   7   2      235.02      231.28      3.59 o 
   6   7   2        1.49        1.67      1.07 o 
   7   7   2      125.93      120.08      3.65 o 
   8   7   2        6.28        6.60      1.95 o 
   9   7   2       27.26       16.23      2.63 o 
  -5   8   2        5.34       10.15      2.11 o 
  -4   8   2      106.52      111.96      3.49 o 
  -3   8   2       70.22       51.93      2.70 o 
  -2   8   2     1837.11     1819.16     16.11 o 
  -1   8   2      611.51      533.74      7.07 o 
   0   8   2       91.90       94.44      1.70 o 
   1   8   2        1.03        0.40      0.47 o 
   2   8   2      485.85      504.43      5.12 o 
   3   8   2        1.26        2.20      0.79 o 
   4   8   2       68.08       73.79      2.45 o 
   5   8   2       15.82        9.40      1.30 o 
   6   8   2       34.57       27.60      1.94 o 
   7   8   2        1.12       -0.40      1.18 o 
   8   8   2       32.84       35.98      2.81 o 
   9   8   2       27.46       26.72      3.17 o 
  -4   9   2        5.70        3.65      3.29 o 
  -3   9   2      195.65      149.32      5.65 o 
  -2   9   2      208.01      189.13      6.25 o 
  -1   9   2      226.57      248.67      4.87 o 
   0   9   2      491.86      449.03      4.98 o 
   1   9   2      113.62      117.79      2.21 o 
   2   9   2       56.84       52.42      1.69 o 
   3   9   2        1.29        1.92      0.84 o 
   4   9   2      126.58      126.48      2.74 o 
   5   9   2        0.25        0.49      1.00 o 
   6   9   2       71.81       82.13      2.99 o 
   7   9   2        0.01       -0.70      1.27 o 
   8   9   2        1.72       -0.90      1.39 o 
   9   9   2        1.00       -2.25      1.95 o 
  -3  10   2        7.75        3.46      2.04 o 
  -2  10   2       24.24       16.06      2.71 o 
  -1  10   2       30.57       24.47      2.49 o 
   0  10   2       92.40       93.32      2.90 o 
   1  10   2      145.45      152.19      3.27 o 
   2  10   2       16.97       13.74      2.02 o 
   3  10   2       48.44       35.35      1.78 o 
   4  10   2        8.28        4.37      1.01 o 
   5  10   2       58.28       56.49      2.79 o 
   6  10   2       10.50        5.95      1.51 o 
   7  10   2        3.06        0.22      1.38 o 
   8  10   2       25.29       24.90      2.64 o 
  -2  11   2       65.68       68.17      4.87 o 
  -1  11   2        6.12        1.05      1.54 o 
   0  11   2       23.76       18.23      2.76 o 
   1  11   2        1.31        1.27      1.43 o 
   2  11   2       77.58       82.83      3.21 o 
   3  11   2        3.37        7.63      1.35 o 
   4  11   2      108.75      109.35      3.29 o 
   5  11   2       28.09       28.83      2.43 o 
   6  11   2        0.00       -0.36      1.30 o 
   7  11   2        0.44        0.30      2.20 o 
   8  11   2        1.74       -0.40      1.67 o 
  -1  12   2        7.54        4.29      2.00 o 
   0  12   2        5.75        5.89      2.49 o 
   1  12   2       42.81       37.08      3.07 o 
   2  12   2       53.78       57.96      2.90 o 
   3  12   2        0.70       -0.55      1.25 o 
   4  12   2        1.54       -0.34      1.13 o 
   5  12   2        6.73        4.32      1.73 o 
   6  12   2       38.57       45.45      3.13 o 
   7  12   2        0.21       -1.03      1.47 o 
   1  13   2        7.45        8.76      2.74 o 
   2  13   2       12.20       12.50      3.12 o 
   3  13   2       11.77       14.01      2.10 o 
   4  13   2       31.81       29.96      6.00 o 
   5  13   2       11.75       10.02      2.07 o 
   6  13   2        9.50        7.84      2.07 o 
  -5 -13   3       27.24       27.82      3.73 o 
  -4 -13   3        0.00        0.45      2.79 o 
  -3 -13   3        7.05       10.55      2.51 o 
  -2 -13   3        3.83        5.82      2.23 o 
  -1 -13   3       13.65       18.09      2.82 o 
  -7 -12   3        0.00        1.50      2.73 o 
  -6 -12   3       22.97       25.65      3.65 o 
  -5 -12   3       23.84       27.31      2.91 o 
  -4 -12   3        0.36       -0.67      2.13 o 
  -3 -12   3        1.10        2.31      1.52 o 
  -2 -12   3        0.23        0.95      1.69 o 
  -1 -12   3       21.46       25.91      4.27 o 
   0 -12   3        4.66        3.48      2.36 o 
   1 -12   3        1.90        1.78      2.19 o 
  -7 -11   3        2.05        1.09      2.21 o 
  -6 -11   3       76.50       73.99      5.57 o 
  -5 -11   3       44.50       40.80      4.17 o 
  -4 -11   3      256.10      274.93      6.76 o 
  -3 -11   3        0.96        5.61      1.42 o 
  -2 -11   3        4.04        0.64      1.17 o 
  -1 -11   3       78.49       71.15      4.40 o 
   0 -11   3        9.90        8.28      1.94 o 
   1 -11   3        9.68       11.23      2.10 o 
   2 -11   3        8.34       10.65      2.11 o 
  -8 -10   3        8.38        6.27      2.47 o 
  -7 -10   3       44.62       52.00      3.87 o 
  -6 -10   3      353.81      340.90      7.95 o 
  -5 -10   3      478.39      477.50      9.20 o 
  -4 -10   3       14.31        8.51      1.86 o 
  -3 -10   3      171.62      163.73      4.93 o 
  -2 -10   3       98.06      131.13      3.71 o 
  -1 -10   3        4.30       -0.19      0.91 o 
   0 -10   3       16.64       12.20      3.79 o 
   1 -10   3       35.81       31.13      2.76 o 
   2 -10   3       15.19       19.63      3.28 o 
   3 -10   3        2.70        4.43      2.46 o 
  -8  -9   3      116.20      134.54      4.82 o 
  -7  -9   3       41.03       37.43      2.94 o 
  -6  -9   3       77.83       87.36      5.20 o 
  -5  -9   3        9.76        9.46      2.14 o 
  -4  -9   3      397.97      379.57      7.42 o 
  -3  -9   3       26.67       26.46      2.23 o 
  -2  -9   3        2.70        8.64      1.35 o 
  -1  -9   3      262.71      282.91      5.02 o 
   0  -9   3      190.14      185.60      7.47 o 
   1  -9   3        9.43        9.15      1.87 o 
   2  -9   3        4.37        0.89      1.34 o 
   3  -9   3        2.79        7.00      1.86 o 
   4  -9   3       26.90       24.93      2.06 o 
  -9  -8   3       14.66       14.02      2.86 o 
  -8  -8   3        2.66        1.74      1.64 o 
  -7  -8   3        1.86        3.02      1.47 o 
  -6  -8   3      542.66      566.79      8.86 o 
  -5  -8   3      885.74      932.63     13.64 o 
  -4  -8   3      262.21      284.00      6.15 o 
  -3  -8   3      121.73      119.82      3.71 o 
  -2  -8   3        4.10        7.89      1.06 o 
  -1  -8   3      127.18      115.00      2.18 o 
   0  -8   3       26.32       26.66      1.14 o 
   1  -8   3        2.59        3.42      0.86 o 
   2  -8   3        4.06        2.83      1.20 o 
   3  -8   3      115.25      109.89      3.33 o 
   4  -8   3        0.02        0.24      0.94 o 
   5  -8   3       24.92       20.22      3.60 o 
  -9  -7   3       48.04       48.67      4.70 o 
  -8  -7   3       11.19       14.31      2.19 o 
  -7  -7   3       68.55       66.84      3.40 o 
  -6  -7   3      176.81      181.75      4.64 o 
  -5  -7   3      350.79      321.29      6.09 o 
  -4  -7   3      166.05      175.85      4.60 o 
  -3  -7   3      395.92      363.66      6.56 o 
  -2  -7   3      309.77      351.24      4.74 o 
  -1  -7   3      159.83      179.09      2.52 o 
   0  -7   3       78.82       78.89      1.50 o 
   1  -7   3       20.63       17.03      1.46 o 
   2  -7   3        5.06        9.89      0.87 o 
   3  -7   3      136.03      134.83      2.65 o 
   4  -7   3        2.38        5.77      1.76 o 
   5  -7   3        8.82        7.49      3.59 o 
   6  -7   3        9.35       15.57      4.79 o 
  -9  -6   3        1.47       -0.75      2.01 o 
  -8  -6   3       17.57       12.30      2.19 o 
  -7  -6   3       23.49       27.86      2.27 o 
  -6  -6   3      218.70      213.33      4.82 o 
  -5  -6   3        0.02        0.62      1.14 o 
  -4  -6   3        1.71        3.05      1.26 o 
  -3  -6   3      229.79      218.76      4.77 o 
  -2  -6   3       62.17       92.61      2.01 o 
  -1  -6   3     2034.85     2115.41     15.39 o 
   0  -6   3      113.51      117.25      2.35 o 
   1  -6   3       30.56       34.44      1.30 o 
   2  -6   3        4.85        6.57      0.69 o 
   3  -6   3      493.34      451.15      7.00 o 
   4  -6   3      163.75      150.21      4.66 o 
   5  -6   3        2.08        5.00      1.75 o 
   6  -6   3       24.79       21.86      4.79 o 
  -9  -5   3        0.10        2.89      2.07 o 
  -8  -5   3        2.11        1.53      1.63 o 
  -7  -5   3        2.10        2.12      1.59 o 
  -6  -5   3      326.58      351.10      6.17 o 
  -5  -5   3       33.11       27.68      1.94 o 
  -4  -5   3       37.59       33.74      1.94 o 
  -3  -5   3      854.84      751.08      7.23 o 
  -2  -5   3       32.60       32.08      1.57 o 
  -1  -5   3        5.21       20.76      1.02 o 
   0  -5   3     2260.13     2442.48     17.11 o 
   1  -5   3       15.79       21.28      0.93 o 
   2  -5   3       15.14       15.71      0.91 o 
   3  -5   3      624.80      554.18      7.77 o 
   4  -5   3      175.64      187.47      4.90 o 
   5  -5   3       47.22       61.46      6.86 o 
   6  -5   3      254.62      252.85      7.40 o 
   7  -5   3      101.08      104.50      7.49 o 
  -9  -4   3       19.24       23.49      3.92 o 
  -8  -4   3        3.19       -0.08      2.28 o 
  -7  -4   3       10.27        4.30      1.61 o 
  -6  -4   3      487.34      447.60      6.96 o 
  -5  -4   3      140.54      147.20      3.52 o 
  -4  -4   3       95.91      102.66      2.48 o 
  -3  -4   3      702.24      600.11      5.97 o 
  -2  -4   3      228.09      263.75      3.25 o 
  -1  -4   3      594.92      616.44      5.63 o 
   0  -4   3        4.93       -0.26      0.33 o 
   1  -4   3     1056.14     1219.41      9.10 o 
   2  -4   3     1295.57     1285.72     14.86 o 
   3  -4   3       16.26       29.24      1.09 o 
   4  -4   3      183.20      197.98      6.08 o 
   5  -4   3      202.49      171.47      5.69 o 
   6  -4   3       40.84       45.09      3.60 o 
   7  -4   3       69.39       62.20      3.27 o 
  -9  -3   3      132.63      142.71      8.72 o 
  -8  -3   3       18.80       23.95      5.69 o 
  -7  -3   3       47.30       62.00      3.33 o 
  -6  -3   3      807.19      810.54     11.63 o 
  -5  -3   3      407.98      355.74      4.95 o 
  -4  -3   3        0.22        0.09      0.57 o 
  -3  -3   3     7926.16     7937.74     56.50 o 
  -2  -3   3      464.62      483.96      4.39 o 
  -1  -3   3     1627.56     1846.26     13.00 o 
   0  -3   3        0.62       -0.01      0.25 o 
   1  -3   3       36.73       38.65      1.24 o 
   2  -3   3     1240.47     1167.90     11.70 o 
   3  -3   3      575.75      486.01      9.16 o 
   4  -3   3        0.50        0.20      1.22 o 
   5  -3   3       82.11      107.71      4.79 o 
   6  -3   3       29.49       28.59      1.80 o 
   7  -3   3       28.81       25.56      1.91 o 
   8  -3   3        3.01        4.19      1.80 o 
  -9  -2   3       32.10       32.79      3.05 o 
  -8  -2   3       81.57       99.57      4.08 o 
  -7  -2   3      140.01      167.44      7.42 o 
  -6  -2   3       26.95       35.44      2.36 o 
  -5  -2   3      612.81      657.42      7.11 o 
  -4  -2   3       41.61       52.23      1.44 o 
  -3  -2   3     1638.96     1488.85     11.06 o 
  -2  -2   3      662.53      658.60      5.43 o 
  -1  -2   3     1679.55     1588.09     12.10 o 
   0  -2   3     1980.93     2155.52     15.81 o 
   1  -2   3      258.68      284.27      2.56 o 
   2  -2   3     1395.15     1308.45     12.64 o 
   3  -2   3        4.05        1.61      1.24 o 
   4  -2   3      685.35      672.45      9.53 o 
   5  -2   3       34.28       41.32      4.19 o 
   6  -2   3      239.60      240.29      6.53 o 
   7  -2   3      130.85      132.41      3.27 o 
   8  -2   3        1.13        0.08      3.44 o 
  -9  -1   3        6.79        9.12      2.07 o 
  -8  -1   3       58.89       45.01      2.99 o 
  -7  -1   3       49.43       66.53      3.75 o 
  -6  -1   3      374.62      340.28      4.56 o 
  -5  -1   3      195.78      174.85      2.90 o 
  -4  -1   3        2.42        5.11      0.61 o 
  -3  -1   3      770.02      690.98      6.17 o 
  -2  -1   3     1136.81     1197.40      8.81 o 
  -1  -1   3      654.52      606.31      5.19 o 
   0  -1   3      206.96      277.12      2.71 o 
   1  -1   3     4148.30     4289.44     26.25 o 
   2  -1   3     5763.81     5623.80     43.49 o 
   3  -1   3     1102.23      954.17      8.65 o 
   4  -1   3      234.04      231.77      3.99 o 
   5  -1   3       22.43       26.67      1.13 o 
   6  -1   3        2.11        2.41      0.82 o 
   7  -1   3       94.51       81.03      2.75 o 
   8  -1   3        1.33        2.08      1.24 o 
  -9   0   3        0.27       -0.50      2.00 o 
  -8   0   3        0.24        1.62      1.49 o 
  -7   0   3      120.83       92.37      3.39 o 
  -6   0   3       11.66        9.56      0.94 o 
  -5   0   3        4.61        5.67      1.20 o 
  -4   0   3      262.38      294.19      3.36 o 
  -3   0   3     2706.23     2732.44     20.21 o 
  -2   0   3      732.90      734.73      6.18 o 
  -1   0   3      576.99      588.99      5.49 o 
   0   0   3      209.38      163.05      2.89 o 
   1   0   3     1241.41     1241.06      8.58 o 
   2   0   3     2464.90     2144.16     15.22 o 
   3   0   3      128.37      121.42      1.90 o 
   4   0   3      537.15      559.01      6.35 o 
   5   0   3     2127.71     2193.38     20.47 o 
   6   0   3      409.72      387.89      5.24 o 
   7   0   3        0.18        0.24      1.07 o 
   8   0   3        6.58        9.41      1.53 o 
   9   0   3        0.02       -2.48      1.65 o 
  -8   1   3        1.51       -0.60      1.48 o 
  -7   1   3      179.78      219.91      4.90 o 
  -6   1   3       15.17       10.80      1.30 o 
  -5   1   3      135.92      139.19      2.12 o 
  -4   1   3      135.47       97.95      1.74 o 
  -3   1   3       35.78       44.81      1.05 o 
  -2   1   3      307.90      253.94      3.81 o 
  -1   1   3      156.09      123.05      2.07 o 
   0   1   3     1111.91     1420.51     15.16 o 
   1   1   3     4916.22     5146.17     31.56 o 
   2   1   3    31023.88    29368.24    192.50 o 
   3   1   3      545.94      526.57      4.74 o 
   4   1   3       44.04       36.48      1.54 o 
   5   1   3        3.65        2.88      0.56 o 
   6   1   3        8.93        9.91      1.35 o 
   7   1   3       20.75       25.72      2.04 o 
   8   1   3      252.37      271.73      7.02 o 
   9   1   3        0.03       -1.76      2.25 o 
  -8   2   3       20.70       24.71      2.64 o 
  -7   2   3        5.13        1.50      1.48 o 
  -6   2   3      108.07       88.68      4.88 o 
  -5   2   3        7.91        7.23      0.85 o 
  -4   2   3       67.29       79.17      1.78 o 
  -3   2   3     2434.41     2374.95     21.18 o 
  -2   2   3      310.45      354.04      3.45 o 
  -1   2   3       62.60       95.64      1.40 o 
   0   2   3      860.07      750.37      6.63 o 
   1   2   3       62.84       54.40      0.90 o 
   2   2   3     4314.02     4739.15     33.40 o 
   3   2   3      480.65      418.21      3.42 o 
   4   2   3      809.86      903.00      7.16 o 
   5   2   3      156.08      121.32      2.07 o 
   6   2   3       61.28       58.41      1.76 o 
   7   2   3      249.69      226.12      5.12 o 
   8   2   3       76.39       68.13      3.33 o 
   9   2   3       33.75       34.16      4.24 o 
  -8   3   3       64.34       52.40      5.09 o 
  -7   3   3       15.53       23.04      3.14 o 
  -6   3   3       21.00       28.02      1.76 o 
  -5   3   3      109.91      108.61      2.60 o 
  -4   3   3       27.22       26.98      1.91 o 
  -3   3   3       73.87       52.44      1.73 o 
  -2   3   3     2419.24     2653.62     19.38 o 
  -1   3   3       77.95       54.87      1.07 o 
   0   3   3      398.74      375.62      2.73 o 
   1   3   3       76.59       83.48      1.24 o 
   2   3   3       21.89       36.93      1.36 o 
   3   3   3     1162.20     1075.38      7.08 o 
   4   3   3     2111.19     2163.04     14.36 o 
   5   3   3      165.29      137.67      3.12 o 
   6   3   3       65.00       63.94      1.93 o 
   7   3   3      161.44      184.03      3.94 o 
   8   3   3       26.88       30.34      2.78 o 
   9   3   3       14.33       11.68      2.13 o 
  -7   4   3        2.29       -0.90      1.44 o 
  -6   4   3       57.61       44.78      4.79 o 
  -5   4   3        0.03       -1.05      1.06 o 
  -4   4   3       39.43       42.05      3.74 o 
  -3   4   3        9.46       19.59      1.21 o 
  -2   4   3      192.63      188.92      2.21 o 
  -1   4   3     1190.94     1293.52      9.30 o 
   0   4   3       68.03       70.70      1.06 o 
   1   4   3       68.02       59.28      0.96 o 
   2   4   3      989.69      960.98     11.16 o 
   3   4   3      330.35      396.43      3.44 o 
   4   4   3       74.68       84.45      1.45 o 
   5   4   3       24.69       29.59      1.53 o 
   6   4   3      218.34      219.13      3.89 o 
   7   4   3       93.07       77.03      5.94 o 
   8   4   3        0.24       -0.95      1.30 o 
   9   4   3       10.45        9.22      2.77 o 
  -7   5   3       26.18       20.06      3.29 o 
  -6   5   3       13.49        7.21      1.69 o 
  -5   5   3       65.20       64.19      2.96 o 
  -4   5   3       77.07       70.54      2.19 o 
  -3   5   3       54.34       30.46      1.49 o 
  -2   5   3      824.94      851.85     10.31 o 
  -1   5   3      300.76      327.89      2.89 o 
   0   5   3      748.76      741.91      4.94 o 
   1   5   3      712.52      692.31      4.72 o 
   2   5   3        4.07        6.49      0.66 o 
   3   5   3      103.96       93.63      2.04 o 
   4   5   3      205.00      226.12      2.88 o 
   5   5   3       92.44       85.48      1.90 o 
   6   5   3       25.13       22.81      1.40 o 
   7   5   3       19.66        9.09      1.82 o 
   8   5   3        0.01        0.46      1.66 o 
   9   5   3       23.40       27.88      4.24 o 
  -6   6   3       24.49       32.04      3.59 o 
  -5   6   3       51.30       50.36      2.85 o 
  -4   6   3        3.41       10.38      1.65 o 
  -3   6   3        6.52       25.19      1.91 o 
  -2   6   3       26.40       15.30      1.49 o 
  -1   6   3      461.24      459.74      4.08 o 
   0   6   3        6.98        7.93      0.53 o 
   1   6   3        0.19       -0.16      0.36 o 
   2   6   3      628.74      614.40      4.82 o 
   3   6   3      639.41      629.23      6.37 o 
   4   6   3       25.98       22.00      1.38 o 
   5   6   3      439.57      444.51      5.13 o 
   6   6   3      113.45      112.38      2.65 o 
   7   6   3       14.88       11.86      1.94 o 
   8   6   3       43.79       49.85      4.34 o 
   9   6   3       18.25       19.63      2.68 o 
  -6   7   3       13.95        5.99      2.69 o 
  -5   7   3       14.50       25.08      2.51 o 
  -4   7   3        3.70        1.65      1.27 o 
  -3   7   3       93.20       62.53      3.06 o 
  -2   7   3      434.47      391.63      6.16 o 
  -1   7   3      152.26      153.51      1.96 o 
   0   7   3      586.46      578.99      4.35 o 
   1   7   3       69.53       68.82      1.31 o 
   2   7   3        4.07        8.86      0.77 o 
   3   7   3     2634.41     2720.23     19.44 o 
   4   7   3        2.27        1.96      0.76 o 
   5   7   3        8.29        5.28      0.92 o 
   6   7   3        2.13        3.07      0.94 o 
   7   7   3       62.57       53.08      2.66 o 
   8   7   3      191.83      197.60      6.08 o 
   9   7   3      185.48      194.17      6.38 o 
  -5   8   3        8.99        5.09      2.40 o 
  -4   8   3        5.70        1.84      1.36 o 
  -3   8   3      235.12      260.80      6.35 o 
  -2   8   3      437.30      458.59      7.90 o 
  -1   8   3      546.52      576.57      4.78 o 
   0   8   3       64.00       69.99      1.37 o 
   1   8   3        2.80        2.98      0.59 o 
   2   8   3       83.84       71.87      1.75 o 
   3   8   3      594.85      661.63      6.72 o 
   4   8   3      753.95      725.87      7.90 o 
   5   8   3       16.72       15.39      1.33 o 
   6   8   3       31.93       30.28      1.74 o 
   7   8   3        0.94        0.74      1.73 o 
   8   8   3      149.68      139.57      4.23 o 
   9   8   3        8.31        6.80      2.45 o 
  -4   9   3        0.00        1.94      3.74 o 
  -3   9   3        9.37       23.32      2.25 o 
  -2   9   3        1.56        1.91      1.42 o 
  -1   9   3      537.98      534.18     11.47 o 
   0   9   3     1614.97     1640.33     13.56 o 
   1   9   3        7.59        7.51      0.92 o 
   2   9   3      369.02      365.60      4.30 o 
   3   9   3       96.77      115.66      2.54 o 
   4   9   3        2.89        2.17      0.79 o 
   5   9   3      199.51      211.95      4.28 o 
   6   9   3      281.23      279.94      7.07 o 
   7   9   3        4.49        2.58      1.61 o 
   8   9   3        7.17        7.18      1.94 o 
   9   9   3        1.83        3.54      2.34 o 
  -3  10   3        3.65       -0.50      3.44 o 
  -2  10   3        4.07       12.53      2.66 o 
  -1  10   3        5.58        4.67      2.84 o 
   0  10   3       24.18       18.31      1.63 o 
   1  10   3       17.83       15.85      1.42 o 
   2  10   3      145.53      158.17      3.39 o 
   3  10   3       62.92       48.75      1.95 o 
   4  10   3        0.36       -0.05      0.78 o 
   5  10   3       13.39       11.18      1.21 o 
   6  10   3       38.00       39.41      2.42 o 
   7  10   3        5.62        5.37      1.51 o 
   8  10   3       16.34       17.38      2.72 o 
  -2  11   3      101.26      110.32     12.28 o 
  -1  11   3        2.12        3.03      2.27 o 
   0  11   3        7.05        9.16      1.94 o 
   1  11   3       16.25       18.64      1.74 o 
   2  11   3       28.62       25.02      1.97 o 
   3  11   3       33.77       39.91      2.33 o 
   4  11   3       40.23       36.37      1.93 o 
   5  11   3       13.75       21.88      1.70 o 
   6  11   3        0.21       -0.24      1.24 o 
   7  11   3       14.01        9.54      1.78 o 
   8  11   3       18.36       14.46      2.82 o 
  -1  12   3        6.29        5.34      2.66 o 
   0  12   3       20.79       30.97      2.90 o 
   1  12   3       27.31       29.59      2.87 o 
   2  12   3       23.80       16.05      1.83 o 
   3  12   3       10.18        7.17      1.50 o 
   4  12   3        2.22        1.40      1.44 o 
   5  12   3        0.34       -0.32      1.46 o 
   6  12   3        1.75        3.35      2.55 o 
   7  12   3        2.60        3.66      1.60 o 
   1  13   3       16.68       19.79      2.80 o 
   2  13   3       34.69       34.36      4.34 o 
   3  13   3        0.60       -0.02      1.76 o 
   4  13   3       38.14       38.60      2.88 o 
   5  13   3        1.68        4.00      1.73 o 
   6  13   3       11.02       15.84      2.23 o 
  -4 -13   4        1.55        2.06      3.14 o 
  -3 -13   4       19.64       34.22      4.43 o 
  -2 -13   4        0.09        1.82      3.14 o 
  -6 -12   4       27.53       26.39      3.79 o 
  -5 -12   4       35.62       34.63      6.14 o 
  -4 -12   4        1.99        7.05      2.02 o 
  -3 -12   4        3.25        8.89      2.23 o 
  -2 -12   4        7.15       11.40      3.29 o 
  -1 -12   4        0.49        0.21      1.87 o 
   0 -12   4        9.31       11.82      2.46 o 
  -7 -11   4        3.21        2.90      2.17 o 
  -6 -11   4        6.76       15.48      3.09 o 
  -5 -11   4       45.38       50.42      4.68 o 
  -4 -11   4       26.91       18.31      4.74 o 
  -3 -11   4        0.32        2.55      1.80 o 
  -2 -11   4       25.41       29.51      2.58 o 
  -1 -11   4       17.23        9.22      2.95 o 
   0 -11   4        1.75        1.93      1.84 o 
   1 -11   4        0.84        0.74      1.71 o 
   2 -11   4       11.18       14.21      2.27 o 
  -8 -10   4       13.97       12.87      2.86 o 
  -7 -10   4        3.81       -2.67      1.78 o 
  -6 -10   4       30.18       38.77      3.34 o 
  -5 -10   4        8.57        8.79      3.63 o 
  -4 -10   4       34.37       40.29      3.88 o 
  -3 -10   4      235.54      253.30      6.26 o 
  -2 -10   4        1.31        3.88      3.29 o 
  -1 -10   4        8.32        2.64      1.22 o 
   0 -10   4      101.96      102.31      5.39 o 
   1 -10   4        6.21        3.73      1.64 o 
   2 -10   4        0.00        1.31      1.57 o 
   3 -10   4        1.91        4.27      2.66 o 
  -8  -9   4       14.22       20.23      3.05 o 
  -7  -9   4       70.43       85.02      4.82 o 
  -6  -9   4      139.37      163.25      7.47 o 
  -5  -9   4     1421.86     1451.74     19.29 o 
  -4  -9   4      490.61      509.01      9.08 o 
  -3  -9   4      219.91      244.97      5.58 o 
  -2  -9   4        1.97        2.28      2.57 o 
  -1  -9   4       20.78       30.36      2.01 o 
   0  -9   4       19.80       21.71      2.24 o 
   1  -9   4        0.11        1.96      1.34 o 
   2  -9   4        0.29        2.10      1.37 o 
   3  -9   4       20.81       20.57      2.12 o 
   4  -9   4        4.53        2.79      1.44 o 
  -9  -8   4        0.00        0.79      2.19 o 
  -8  -8   4       15.97       14.29      2.65 o 
  -7  -8   4      123.91      144.88      5.27 o 
  -6  -8   4       43.93       38.50      3.22 o 
  -5  -8   4      283.44      269.83      6.44 o 
  -4  -8   4     1683.14     1571.00     19.81 o 
  -3  -8   4      180.83      202.15      4.93 o 
  -2  -8   4      166.98      137.66      3.35 o 
  -1  -8   4       30.67       31.18      1.51 o 
   0  -8   4       19.30       16.51      0.96 o 
   1  -8   4        0.05       -0.96      0.84 o 
   2  -8   4       38.33       42.45      4.71 o 
   3  -8   4       69.92       57.89      3.51 o 
   4  -8   4       12.16        9.69      1.65 o 
   5  -8   4       16.69       18.56      1.60 o 
  -9  -7   4       23.32       25.64      3.28 o 
  -8  -7   4      140.13      153.50      4.93 o 
  -7  -7   4        0.63       -2.20      1.47 o 
  -6  -7   4      103.35       93.37      4.07 o 
  -5  -7   4      237.46      230.89      8.83 o 
  -4  -7   4       32.03       24.85      3.53 o 
  -3  -7   4      139.97      141.41      3.95 o 
  -2  -7   4      171.11      166.13      3.96 o 
  -1  -7   4      186.37      182.67      2.81 o 
   0  -7   4        1.67        0.83      0.54 o 
   1  -7   4       62.94       75.34      2.71 o 
   2  -7   4       21.46       25.80      1.30 o 
   3  -7   4      161.41      162.77      3.14 o 
   4  -7   4       30.14       30.99      2.59 o 
   5  -7   4        0.01       -2.47      1.82 o 
  -9  -6   4        7.87       10.27      2.47 o 
  -8  -6   4        0.76        1.09      1.78 o 
  -7  -6   4       66.28       88.80      3.66 o 
  -6  -6   4      719.72      710.17      9.95 o 
  -5  -6   4       55.08       49.18      4.29 o 
  -4  -6   4      523.73      499.92      8.79 o 
  -3  -6   4      417.32      404.08      8.58 o 
  -2  -6   4       58.45       85.21      2.77 o 
  -1  -6   4      508.87      559.35      6.36 o 
   0  -6   4        2.74        1.48      0.54 o 
   1  -6   4       22.58       21.39      1.19 o 
   2  -6   4      651.48      655.94      6.77 o 
   3  -6   4       99.55       79.99      1.66 o 
   4  -6   4        1.89        2.22      2.09 o 
   5  -6   4       33.47       40.19      3.12 o 
   6  -6   4        0.02       -2.10      2.69 o 
  -9  -5   4       44.76       41.86      5.21 o 
  -8  -5   4        3.85        3.69      1.90 o 
  -7  -5   4      384.19      424.64      8.47 o 
  -6  -5   4     1327.78     1371.59     19.05 o 
  -5  -5   4      110.20       96.80      3.63 o 
  -4  -5   4      682.82      679.41     10.51 o 
  -3  -5   4     1593.61     1620.33     19.07 o 
  -2  -5   4        0.20        0.42      0.81 o 
  -1  -5   4      970.38      913.06      8.05 o 
   0  -5   4      179.16      198.86      2.38 o 
   1  -5   4       78.28       66.62      1.67 o 
   2  -5   4      128.30      143.93      2.60 o 
   3  -5   4       23.99       36.89      1.33 o 
   4  -5   4      124.63      107.15      2.62 o 
   5  -5   4        6.97        8.16      1.78 o 
   6  -5   4      103.20       92.78      5.84 o 
   7  -5   4       11.99       17.67      4.49 o 
  -9  -4   4       17.48       14.71      2.45 o 
  -8  -4   4      121.19      116.97      5.27 o 
  -7  -4   4        0.15        3.50      1.66 o 
  -6  -4   4      437.87      376.41      7.37 o 
  -5  -4   4       18.59       14.52      2.16 o 
  -4  -4   4      447.30      492.67      6.85 o 
  -3  -4   4       24.54       12.88      1.01 o 
  -2  -4   4      448.87      507.17      4.84 o 
  -1  -4   4      300.32      303.54      3.55 o 
   0  -4   4      395.99      397.73      3.74 o 
   1  -4   4      678.62      629.21     11.26 o 
   2  -4   4      513.32      438.77      4.57 o 
   3  -4   4      138.74      172.02      5.19 o 
   4  -4   4       10.95       22.46      1.34 o 
   5  -4   4      123.65      146.54      4.49 o 
   6  -4   4       68.85       66.59      4.12 o 
   7  -4   4       40.83       45.01      2.52 o 
  -9  -3   4       82.64       97.51      6.82 o 
  -8  -3   4       15.97       22.12      2.55 o 
  -7  -3   4      127.40      120.74      4.26 o 
  -6  -3   4      197.63      174.49      5.88 o 
  -5  -3   4        6.63        2.04      0.96 o 
  -4  -3   4       70.95       80.95      2.51 o 
  -3  -3   4     1325.83     1600.36     13.04 o 
  -2  -3   4     1223.05     1252.14     12.79 o 
  -1  -3   4      328.94      356.14      3.76 o 
   0  -3   4      229.62      205.17      3.81 o 
   1  -3   4       92.13       81.75      1.43 o 
   2  -3   4     1099.08     1120.54     11.07 o 
   3  -3   4      410.24      397.64      4.65 o 
   4  -3   4       13.51       24.38      1.32 o 
   5  -3   4      127.29      133.83      4.08 o 
   6  -3   4        6.40        4.07      0.88 o 
   7  -3   4      110.68       82.17      2.91 o 
   8  -3   4       62.12       62.14      6.89 o 
  -9  -2   4       80.80       58.63      3.84 o 
  -8  -2   4        6.59        6.40      1.89 o 
  -7  -2   4       14.54       22.63      2.30 o 
  -6  -2   4      550.19      638.11      9.80 o 
  -5  -2   4       36.85       22.98      3.03 o 
  -4  -2   4       97.73      134.79      5.23 o 
  -3  -2   4     1031.98     1068.18      9.21 o 
  -2  -2   4      549.84      548.47      5.78 o 
  -1  -2   4       65.36       40.98      1.12 o 
   0  -2   4        0.59        0.64      0.41 o 
   1  -2   4      402.00      372.93      2.94 o 
   2  -2   4      611.43      699.46      6.11 o 
   3  -2   4        6.33        5.98      0.86 o 
   4  -2   4      394.38      360.82      4.81 o 
   5  -2   4       11.42       12.74      1.56 o 
   6  -2   4       20.16       14.94      1.03 o 
   7  -2   4      327.76      356.47      5.41 o 
   8  -2   4        2.05        3.53      1.95 o 
  -9  -1   4        7.77        0.60      2.12 o 
  -8  -1   4        0.47        3.23      1.66 o 
  -7  -1   4      330.44      360.30      7.67 o 
  -6  -1   4      854.24      761.90      8.27 o 
  -5  -1   4        0.26        2.96      0.77 o 
  -4  -1   4        1.68        2.18      0.70 o 
  -3  -1   4       78.52       74.49      1.78 o 
  -2  -1   4     1784.51     1806.57     15.34 o 
  -1  -1   4       26.77       55.11      1.39 o 
   0  -1   4       58.38       15.37      0.72 o 
   1  -1   4      452.14      476.41      4.25 o 
   2  -1   4     4431.74     4484.35     32.04 o 
   3  -1   4      327.77      324.65      3.95 o 
   4  -1   4        5.87        8.53      0.82 o 
   5  -1   4       65.57       62.92      2.10 o 
   6  -1   4       58.33       50.27      1.62 o 
   7  -1   4       61.57       42.41      2.02 o 
   8  -1   4       24.35       15.43      2.84 o 
  -9   0   4        7.75       19.68      3.15 o 
  -8   0   4       35.28       45.94      2.94 o 
  -7   0   4      135.66      164.13      4.67 o 
  -6   0   4      184.48      224.01      3.48 o 
  -5   0   4        0.06       -0.09      0.52 o 
  -4   0   4        8.75        7.56      0.84 o 
  -3   0   4       75.79       76.92      1.71 o 
  -2   0   4     2658.58     2892.65     23.41 o 
  -1   0   4      235.16      274.80      4.75 o 
   0   0   4     2521.81     2254.72     16.64 o 
   1   0   4     1002.94     1072.16      7.69 o 
   2   0   4      557.89      530.66      4.17 o 
   3   0   4      569.38      573.94      5.18 o 
   4   0   4       90.32       76.71      1.74 o 
   5   0   4      324.25      306.87      3.81 o 
   6   0   4      186.03      217.53      3.78 o 
   7   0   4        0.27       -0.32      1.69 o 
   8   0   4        8.59        6.80      1.86 o 
   9   0   4       18.30       22.53      3.09 o 
  -8   1   4        5.42        6.36      2.22 o 
  -7   1   4      276.96      292.83      6.98 o 
  -6   1   4       21.48        7.45      1.14 o 
  -5   1   4      186.06      159.51      2.89 o 
  -4   1   4      185.97      191.52      2.61 o 
  -3   1   4      242.31      261.16      3.64 o 
  -2   1   4       31.46       33.97      1.08 o 
  -1   1   4      185.87      182.24      2.80 o 
   0   1   4       14.02       54.49      1.28 o 
   1   1   4       41.26       39.53      1.02 o 
   2   1   4        4.05        5.32      0.49 o 
   3   1   4       27.76       17.16      0.73 o 
   4   1   4     2777.92     2740.48     20.21 o 
   5   1   4      223.31      242.23      3.28 o 
   6   1   4      713.13      675.09      7.11 o 
   7   1   4       10.60        4.41      1.78 o 
   8   1   4       15.59       16.78      1.96 o 
   9   1   4       11.70        8.85      2.22 o 
  -8   2   4       20.06       17.79      2.64 o 
  -7   2   4        9.55       11.64      2.40 o 
  -6   2   4        1.02       -0.75      1.27 o 
  -5   2   4        4.12        7.46      1.05 o 
  -4   2   4       64.78       61.12      1.62 o 
  -3   2   4       95.05       55.74      1.32 o 
  -2   2   4       81.88       73.51      1.56 o 
  -1   2   4      687.93      723.95      7.67 o 
   0   2   4    10545.79    10318.72    132.85 o 
   1   2   4      515.23      469.39      6.34 o 
   2   2   4     3313.02     3754.14     23.51 o 
   3   2   4     1383.37     1349.44     10.49 o 
   4   2   4      607.27      616.86     12.44 o 
   5   2   4      663.12      612.37      5.84 o 
   6   2   4        4.94        4.85      0.78 o 
   7   2   4       13.50       14.81      1.78 o 
   8   2   4       12.39       14.99      2.02 o 
   9   2   4      143.11      153.06      5.12 o 
  -8   3   4        4.71        7.19      2.99 o 
  -7   3   4        0.01        2.58      1.80 o 
  -6   3   4       78.86      100.12      4.02 o 
  -5   3   4      134.99      117.60      4.02 o 
  -4   3   4      329.73      389.97      7.41 o 
  -3   3   4      105.79      138.49      2.77 o 
  -2   3   4     3247.08     3548.84     31.43 o 
  -1   3   4      148.65      148.25      1.96 o 
   0   3   4       78.27       68.85      2.39 o 
   1   3   4      323.36      362.09      3.32 o 
   2   3   4      672.03      789.92      5.98 o 
   3   3   4      117.89       98.02      1.42 o 
   4   3   4      410.68      447.61      6.03 o 
   5   3   4      205.11      199.29      3.57 o 
   6   3   4      136.03      134.24      2.54 o 
   7   3   4        3.40        4.79      1.49 o 
   8   3   4        0.29       -0.20      1.46 o 
   9   3   4       22.85       20.94      2.49 o 
  -7   4   4       70.74       68.67      3.91 o 
  -6   4   4        6.78        5.54      1.69 o 
  -5   4   4        7.83        2.55      1.95 o 
  -4   4   4        0.62        1.61      1.15 o 
  -3   4   4        6.66       11.52      0.62 o 
  -2   4   4        9.12       14.22      0.80 o 
  -1   4   4     2056.19     2162.39     15.04 o 
   0   4   4       15.16        6.15      0.57 o 
   1   4   4       80.14       66.49      1.46 o 
   2   4   4      463.05      504.00      7.27 o 
   3   4   4     2035.92     1906.25     14.11 o 
   4   4   4       63.97       87.09      1.57 o 
   5   4   4      301.77      300.81      3.37 o 
   6   4   4      183.51      173.47      3.09 o 
   7   4   4      144.59      141.49      4.47 o 
   8   4   4        6.80       12.50      1.98 o 
   9   4   4       10.86       11.71      2.24 o 
  -7   5   4       16.08       19.46      3.59 o 
  -6   5   4        0.68       -0.94      1.36 o 
  -5   5   4       89.39       94.87      3.91 o 
  -4   5   4       73.59      129.57      4.02 o 
  -3   5   4      111.77       96.40      2.76 o 
  -2   5   4      112.44      145.02      2.28 o 
  -1   5   4      185.19      230.83      2.62 o 
   0   5   4     2445.15     2419.79     14.84 o 
   1   5   4        0.50        4.97      1.63 o 
   2   5   4      206.91      197.36      3.14 o 
   3   5   4      573.67      540.15      5.57 o 
   4   5   4        0.30       -0.48      0.49 o 
   5   5   4      140.00      135.48      2.07 o 
   6   5   4       15.48       17.04      1.55 o 
   7   5   4       36.75       46.38      6.57 o 
   8   5   4        5.48        8.21      2.00 o 
   9   5   4      127.45      144.38      5.44 o 
  -6   6   4        4.51        3.59      2.40 o 
  -5   6   4       63.80       48.06      3.18 o 
  -4   6   4       92.06      132.08      4.34 o 
  -3   6   4        1.83        0.87      0.83 o 
  -2   6   4       18.19        9.34      0.69 o 
  -1   6   4       60.47       62.27      1.34 o 
   0   6   4        0.27        1.53      0.43 o 
   1   6   4      186.51      169.24      2.06 o 
   2   6   4        8.33       10.64      0.87 o 
   3   6   4      255.35      278.03      3.73 o 
   4   6   4      485.80      445.05      5.55 o 
   5   6   4      184.83      194.65      3.59 o 
   6   6   4      564.15      537.82      5.34 o 
   7   6   4       60.34       57.09      3.48 o 
   8   6   4       33.59       36.77      3.15 o 
   9   6   4       36.79       37.52      6.44 o 
  -6   7   4        0.14        0.00      2.40 o 
  -5   7   4        4.13       11.67      3.29 o 
  -4   7   4       37.53       17.92      2.12 o 
  -3   7   4       79.29       75.08      3.60 o 
  -2   7   4       18.82        7.72      2.17 o 
  -1   7   4      329.60      318.21      4.04 o 
   0   7   4      108.83      107.57      1.61 o 
   1   7   4      110.90      105.95      1.83 o 
   2   7   4        5.19        2.52      0.62 o 
   3   7   4       26.22       26.83      1.04 o 
   4   7   4      324.13      326.38      4.84 o 
   5   7   4       14.57       20.90      1.51 o 
   6   7   4       47.93       42.37      2.19 o 
   7   7   4       10.65        9.45      1.47 o 
   8   7   4       16.85       20.97      2.66 o 
   9   7   4        9.16       10.31      2.41 o 
  -5   8   4        0.81        0.60      2.10 o 
  -4   8   4       22.74       46.87      5.54 o 
  -3   8   4        4.05        5.54      1.69 o 
  -2   8   4      158.51      174.20      5.51 o 
  -1   8   4       56.49       61.83      2.26 o 
   0   8   4       16.13       15.16      0.97 o 
   1   8   4       67.28       66.76      1.80 o 
   2   8   4       90.49      112.05      2.13 o 
   3   8   4       64.01       58.28      2.54 o 
   4   8   4       27.79       25.92      1.50 o 
   5   8   4      428.53      437.21      6.18 o 
   6   8   4       22.59       22.71      1.82 o 
   7   8   4       46.32       51.88      2.94 o 
   8   8   4        0.04        1.40      1.90 o 
   9   8   4        0.35       -1.47      1.93 o 
  -4   9   4        3.13        8.51      2.00 o 
  -3   9   4        0.76        3.89      1.69 o 
  -2   9   4       96.33       93.88      5.26 o 
  -1   9   4      164.47      157.83      6.10 o 
   0   9   4      170.69      190.31      3.85 o 
   1   9   4       23.07       25.09      1.36 o 
   2   9   4      567.54      525.48      5.46 o 
   3   9   4      106.29      107.57      2.39 o 
   4   9   4       50.30       48.75      1.78 o 
   5   9   4       41.29       35.90      1.59 o 
   6   9   4        4.09        1.74      1.20 o 
   7   9   4        4.05        3.51      1.31 o 
   8   9   4       25.11       31.44      3.17 o 
   9   9   4        0.04        4.90      2.23 o 
  -3  10   4      170.77      175.72      5.78 o 
  -2  10   4       11.38        5.65      5.54 o 
  -1  10   4       24.39       30.84      3.66 o 
   0  10   4      207.66      196.66      4.90 o 
   1  10   4       53.39       55.14      2.53 o 
   2  10   4       20.83       19.71      1.65 o 
   3  10   4        0.01        0.52      0.83 o 
   4  10   4       38.74       42.60      1.73 o 
   5  10   4       20.06       22.40      1.63 o 
   6  10   4        1.30        3.22      1.33 o 
   7  10   4       85.97       98.88      3.45 o 
   8  10   4        0.95        3.72      2.10 o 
  -2  11   4        2.66       -1.41      2.16 o 
  -1  11   4        0.66        2.21      3.59 o 
   0  11   4       18.85       15.63      4.04 o 
   1  11   4       21.99       21.34      2.32 o 
   2  11   4        6.56        3.34      1.26 o 
   3  11   4        3.19        1.57      1.01 o 
   4  11   4       20.31       21.90      1.94 o 
   5  11   4       67.99       71.93      3.03 o 
   6  11   4       29.30       26.75      2.20 o 
   7  11   4        1.49        1.83      1.67 o 
   8  11   4        0.79        0.18      2.13 o 
  -1  12   4        2.08        0.46      2.30 o 
   0  12   4        5.69        5.59      4.79 o 
   1  12   4       42.71       50.80      4.86 o 
   2  12   4      133.40      131.32      4.75 o 
   3  12   4        6.64        2.41      1.48 o 
   4  12   4        7.74        6.30      1.73 o 
   5  12   4       18.52       22.14      2.36 o 
   6  12   4       15.15        9.06      1.91 o 
   7  12   4        2.35        3.39      1.62 o 
   1  13   4       12.01       11.03      4.34 o 
   2  13   4       11.02       11.98      3.15 o 
   3  13   4       28.50       25.29      2.86 o 
   4  13   4        0.51       -1.01      2.42 o 
   5  13   4        8.32        6.85      1.87 o 
  -6 -12   5       33.74       35.00      5.09 o 
  -5 -12   5        5.79        5.46      2.44 o 
  -4 -12   5        4.81        9.76      2.20 o 
  -3 -12   5        2.18        3.98      2.59 o 
  -2 -12   5        0.02       -0.30      2.40 o 
  -1 -12   5        2.04        3.09      2.51 o 
   0 -12   5        2.22        9.46      3.15 o 
  -7 -11   5        0.07       -2.40      2.16 o 
  -6 -11   5        2.49        2.40      5.39 o 
  -5 -11   5       32.93       29.43      7.64 o 
  -4 -11   5       14.23       14.28      3.29 o 
  -3 -11   5        4.48       10.02      4.13 o 
  -2 -11   5       30.91       31.40      5.54 o 
  -1 -11   5        2.37        1.88      2.22 o 
   0 -11   5       18.67       30.34      5.84 o 
   1 -11   5        6.41        5.51      2.02 o 
  -7 -10   5        0.37        0.13      2.01 o 
  -6 -10   5       13.43       12.99      2.47 o 
  -5 -10   5        7.15       11.89      2.41 o 
  -4 -10   5        1.02        0.43      2.09 o 
  -3 -10   5        1.08       -0.23      2.24 o 
  -2 -10   5       10.71       12.40      1.99 o 
  -1 -10   5      108.56      106.81      5.72 o 
   0 -10   5        3.56        8.73      2.73 o 
   1 -10   5       28.78       21.85      2.54 o 
   2 -10   5        3.83        5.01      1.77 o 
   3 -10   5        4.04        6.77      1.91 o 
  -8  -9   5        5.63        5.34      2.45 o 
  -7  -9   5       14.22       21.38      2.99 o 
  -6  -9   5      110.61      101.92      5.88 o 
  -5  -9   5      296.63      248.60      6.49 o 
  -4  -9   5      191.54      166.50      5.26 o 
  -3  -9   5        3.30        7.68      1.65 o 
  -2  -9   5      152.87      167.74      4.80 o 
  -1  -9   5        0.92        0.38      1.01 o 
   0  -9   5        0.67       -2.02      1.80 o 
   1  -9   5       81.81       69.80      3.67 o 
   2  -9   5      185.55      184.08      5.23 o 
   3  -9   5       18.92       12.03      1.89 o 
   4  -9   5        3.29        4.62      1.64 o 
  -8  -8   5       71.19       70.50      5.68 o 
  -7  -8   5        8.87        5.65      2.48 o 
  -6  -8   5       12.07       14.23      2.93 o 
  -5  -8   5       43.52       63.06      3.82 o 
  -4  -8   5       18.74       25.42      2.52 o 
  -3  -8   5      312.58      318.67      6.76 o 
  -2  -8   5      289.80      306.81      5.31 o 
  -1  -8   5      146.22      143.52      4.71 o 
   0  -8   5       66.02       65.18      2.64 o 
   1  -8   5       62.32       49.27      2.94 o 
   2  -8   5        1.12        0.02      1.30 o 
   3  -8   5       13.32        8.33      1.57 o 
   4  -8   5        0.65        0.37      2.24 o 
  -9  -7   5       33.59       36.52      4.55 o 
  -8  -7   5      119.71      106.16      5.14 o 
  -7  -7   5        1.54        1.47      2.68 o 
  -6  -7   5       24.14       29.12      2.88 o 
  -5  -7   5        0.23       -2.26      1.51 o 
  -4  -7   5      198.64      213.94      5.34 o 
  -3  -7   5       59.10       60.23      4.60 o 
  -2  -7   5      602.28      662.95     16.09 o 
  -1  -7   5      248.49      249.78      3.84 o 
   0  -7   5        0.77        0.54      0.63 o 
   1  -7   5       24.42       31.32      1.88 o 
   2  -7   5      135.11      140.38      3.42 o 
   3  -7   5       86.17       86.21      3.22 o 
   4  -7   5        4.11        0.98      2.00 o 
   5  -7   5        3.15        2.10      1.80 o 
  -9  -6   5       36.80       45.63      4.76 o 
  -8  -6   5        4.99        8.12      2.85 o 
  -7  -6   5        4.67        6.09      1.90 o 
  -6  -6   5      403.30      393.88     10.33 o 
  -5  -6   5       14.56       14.66      2.06 o 
  -4  -6   5        1.18        0.37      1.33 o 
  -3  -6   5        4.86        3.13      1.22 o 
  -2  -6   5        1.25        3.93      1.12 o 
  -1  -6   5      305.63      312.12      4.43 o 
   0  -6   5      176.65      184.38      3.08 o 
   1  -6   5      216.79      206.28      3.83 o 
   2  -6   5      148.71      141.03      3.59 o 
   3  -6   5       74.16       71.18      2.66 o 
   4  -6   5        9.59       14.49      2.14 o 
   5  -6   5        3.96        4.83      2.46 o 
   6  -6   5        4.96        7.92      2.43 o 
  -9  -5   5       25.74       39.71      4.45 o 
  -8  -5   5       35.83       20.54      3.39 o 
  -7  -5   5       64.92       52.51      4.12 o 
  -6  -5   5      361.68      351.68      7.49 o 
  -5  -5   5      484.93      429.84      7.95 o 
  -4  -5   5      216.30      203.64      4.93 o 
  -3  -5   5      201.51      189.91      4.48 o 
  -2  -5   5       43.81       47.52      2.28 o 
  -1  -5   5      204.60      204.32      3.88 o 
   0  -5   5      137.62      143.88      2.23 o 
   1  -5   5      106.30      106.10      2.56 o 
   2  -5   5       48.16       54.49      1.83 o 
   3  -5   5       18.68       18.96      1.21 o 
   4  -5   5       19.87       12.29      1.27 o 
   5  -5   5       68.71       61.83      2.12 o 
   6  -5   5      133.94      151.82      6.13 o 
  -9  -4   5        2.59        2.10      2.75 o 
  -8  -4   5      110.78      138.59     11.23 o 
  -7  -4   5       22.53       21.86      2.96 o 
  -6  -4   5       15.05       16.87      2.73 o 
  -5  -4   5        8.63        1.44      1.32 o 
  -4  -4   5      143.30      146.60      4.02 o 
  -3  -4   5      168.68      151.04      3.36 o 
  -2  -4   5     1863.63     2011.54     17.57 o 
  -1  -4   5        0.34        1.48      0.58 o 
   0  -4   5      332.74      328.41      3.45 o 
   1  -4   5      627.14      590.97      5.58 o 
   2  -4   5     1936.98     1974.63     17.04 o 
   3  -4   5      294.32      270.27      3.96 o 
   4  -4   5       46.79       35.80      1.35 o 
   5  -4   5       23.05       25.32      1.44 o 
   6  -4   5      413.19      406.75      9.80 o 
   7  -4   5        4.50        3.59      3.59 o 
  -9  -3   5       15.87       27.60      4.19 o 
  -8  -3   5       49.21       51.87      4.43 o 
  -7  -3   5      425.05      437.40     10.37 o 
  -6  -3   5       37.80       38.09      6.29 o 
  -5  -3   5        8.26        1.82      1.58 o 
  -4  -3   5      146.07      173.66      3.73 o 
  -3  -3   5      629.63      706.68     10.55 o 
  -2  -3   5      439.69      547.25      6.13 o 
  -1  -3   5      366.65      342.62      3.87 o 
   0  -3   5     1030.08      957.71      8.08 o 
   1  -3   5      228.71      262.43      3.07 o 
   2  -3   5      670.92      706.97      7.05 o 
   3  -3   5     3595.33     3572.32     32.22 o 
   4  -3   5      180.03      182.50      2.82 o 
   5  -3   5       34.83       33.53      1.95 o 
   6  -3   5       62.41       78.58      4.17 o 
   7  -3   5      214.95      191.19      9.73 o 
  -9  -2   5        0.21        5.84      2.64 o 
  -8  -2   5        0.26       -2.92      1.95 o 
  -7  -2   5     1550.25     1489.07     23.60 o 
  -6  -2   5      167.23      179.01      5.92 o 
  -5  -2   5      178.57      139.94      3.92 o 
  -4  -2   5      390.68      379.50      6.45 o 
  -3  -2   5      341.51      324.01      4.00 o 
  -2  -2   5      587.00      620.80      6.61 o 
  -1  -2   5      481.45      641.96      5.99 o 
   0  -2   5     1054.85      998.96      8.29 o 
   1  -2   5     1709.49     1713.33     12.12 o 
   2  -2   5      492.49      535.46      5.14 o 
   3  -2   5      197.39      151.40      2.65 o 
   4  -2   5        2.06        0.99      0.59 o 
   5  -2   5      208.49      221.15      3.29 o 
   6  -2   5       93.94       84.01      3.93 o 
   7  -2   5      124.12      123.74      3.88 o 
   8  -2   5       29.99       26.41      2.77 o 
  -9  -1   5       35.71       51.12      4.55 o 
  -8  -1   5       15.50       31.52      7.64 o 
  -7  -1   5      633.42      705.92     15.27 o 
  -6  -1   5      270.07      289.46      6.05 o 
  -5  -1   5        9.40        3.97      1.39 o 
  -4  -1   5        0.12        0.48      0.68 o 
  -3  -1   5      189.79      168.74      3.49 o 
  -2  -1   5     1787.91     1857.81     16.04 o 
  -1  -1   5     2591.41     2395.04     18.11 o 
   0  -1   5     2201.04     2044.32     15.50 o 
   1  -1   5      125.18      117.18      1.63 o 
   2  -1   5        4.78       17.68      0.85 o 
   3  -1   5      193.95      186.98      2.75 o 
   4  -1   5      112.89      119.93      2.17 o 
   5  -1   5        0.02       -1.51      1.04 o 
   6  -1   5      260.08      240.69      4.00 o 
   7  -1   5       60.32       61.34      2.70 o 
   8  -1   5      129.07      143.44      5.37 o 
  -8   0   5       35.23       38.04      4.79 o 
  -7   0   5      297.66      360.86      8.78 o 
  -6   0   5      105.26      117.22      3.93 o 
  -5   0   5      145.49      115.78      2.40 o 
  -4   0   5       35.00       35.53      1.57 o 
  -3   0   5      169.87      185.19      2.93 o 
  -2   0   5      850.94      926.33      9.91 o 
  -1   0   5      129.67      120.55      2.43 o 
   0   0   5      903.64      900.35      9.11 o 
   1   0   5      203.75      201.92      2.22 o 
   2   0   5      116.41       68.21      1.34 o 
   3   0   5     1466.66     1509.64     11.96 o 
   4   0   5        9.11        8.44      0.73 o 
   5   0   5       10.88       13.56      1.08 o 
   6   0   5      220.89      241.82      3.72 o 
   7   0   5       77.53       79.64      3.08 o 
   8   0   5        0.05        1.74      2.39 o 
  -8   1   5       52.01       44.64      3.79 o 
  -7   1   5      301.57      281.51     17.52 o 
  -6   1   5       13.40       10.79      1.47 o 
  -5   1   5      124.96      108.54      2.59 o 
  -4   1   5      530.14      586.50      6.10 o 
  -3   1   5      528.95      487.14      5.29 o 
  -2   1   5        6.32       10.72      0.99 o 
  -1   1   5       37.35       33.57      2.51 o 
   0   1   5     2826.65     2838.64     23.09 o 
   1   1   5     1995.16     2242.36     18.47 o 
   2   1   5     2372.21     2456.11     18.25 o 
   3   1   5      370.88      397.02      4.22 o 
   4   1   5      203.61      191.38      2.76 o 
   5   1   5      667.30      653.81      5.85 o 
   6   1   5      593.55      561.63      5.52 o 
   7   1   5      114.83      114.07      5.86 o 
   8   1   5        2.49        2.01      1.33 o 
   9   1   5        5.78        5.99      1.89 o 
  -8   2   5       15.87       14.76      2.73 o 
  -7   2   5       19.05       30.90      3.29 o 
  -6   2   5        2.16        7.04      1.91 o 
  -5   2   5        0.34        2.07      0.74 o 
  -4   2   5        0.77        7.39      0.70 o 
  -3   2   5      572.05      679.27      6.64 o 
  -2   2   5       48.96       83.45      2.08 o 
  -1   2   5     1850.21     1924.96     25.85 o 
   0   2   5      594.86      575.63      7.78 o 
   1   2   5     1278.20     1261.21     10.29 o 
   2   2   5      155.71      101.33      1.61 o 
   3   2   5      610.55      685.98      6.17 o 
   4   2   5     2168.96     2237.09     17.41 o 
   5   2   5      297.50      307.21      4.46 o 
   6   2   5       29.23       26.59      1.90 o 
   7   2   5       11.01        6.32      1.51 o 
   8   2   5      220.34      251.14     15.86 o 
   9   2   5       42.66       48.94      3.36 o 
  -7   3   5       20.84       27.70      2.96 o 
  -6   3   5       16.99        6.59      1.91 o 
  -5   3   5      142.44      140.22      4.76 o 
  -4   3   5       17.50       32.78      1.00 o 
  -3   3   5      114.09      103.09      1.69 o 
  -2   3   5        4.13        0.14      0.46 o 
  -1   3   5      664.51      697.31      6.81 o 
   0   3   5      249.06      236.00      3.25 o 
   1   3   5       10.46       22.70      1.13 o 
   2   3   5      278.32      260.84      3.65 o 
   3   3   5     2125.14     2253.36     14.03 o 
   4   3   5     7670.09     7805.78     51.70 o 
   5   3   5     1520.10     1511.63     14.01 o 
   6   3   5      461.15      471.81      8.47 o 
   7   3   5       18.00       16.28      2.00 o 
   8   3   5       11.94       15.77      2.17 o 
   9   3   5        2.56        1.80      1.73 o 
  -7   4   5       32.15       29.32      3.06 o 
  -6   4   5      170.94      188.97      5.82 o 
  -5   4   5       21.82       17.39      2.33 o 
  -4   4   5       18.36        8.11      1.69 o 
  -3   4   5       37.57       22.62      1.21 o 
  -2   4   5       50.14       63.46      1.39 o 
  -1   4   5      932.00      920.50      6.81 o 
   0   4   5     6470.78     6464.78     54.31 o 
   1   4   5      133.65      182.39      4.84 o 
   2   4   5        7.23       11.61      1.52 o 
   3   4   5     1605.59     1577.23     11.87 o 
   4   4   5      332.38      370.82      3.91 o 
   5   4   5       16.44       16.81      2.37 o 
   6   4   5      618.38      611.49      8.39 o 
   7   4   5       52.91       50.87      3.12 o 
   8   4   5       68.73       82.55      4.20 o 
   9   4   5       34.61       29.95      2.95 o 
  -6   5   5       76.72       48.52      5.39 o 
  -5   5   5      217.57      216.24      6.03 o 
  -4   5   5       21.55       37.53      6.29 o 
  -3   5   5      152.91      185.30      2.64 o 
  -2   5   5      502.59      520.97      4.96 o 
  -1   5   5       25.40       23.16      1.16 o 
   0   5   5       32.52       52.63      1.27 o 
   1   5   5      193.66      203.00      2.48 o 
   2   5   5       10.84       12.44      1.05 o 
   3   5   5      207.98      215.43      3.38 o 
   4   5   5        1.63        1.96      1.12 o 
   5   5   5        1.05        1.96      0.65 o 
   6   5   5      336.74      341.77      5.02 o 
   7   5   5       89.93       92.77      3.95 o 
   8   5   5        9.13        7.02      1.89 o 
   9   5   5        6.70        4.70      2.00 o 
  -6   6   5        0.14        1.80      2.55 o 
  -5   6   5        3.04        1.20      2.25 o 
  -4   6   5        1.96       -0.45      1.48 o 
  -3   6   5      159.06      127.11      4.45 o 
  -2   6   5       76.46       82.63      1.92 o 
  -1   6   5      137.76      132.57      2.78 o 
   0   6   5      110.02       90.92      1.64 o 
   1   6   5      349.48      335.61      3.59 o 
   2   6   5      344.21      369.06      5.29 o 
   3   6   5       53.30       61.98      1.79 o 
   4   6   5      136.95      128.40      2.86 o 
   5   6   5      190.19      197.91      2.97 o 
   6   6   5       71.28       66.61      2.17 o 
   7   6   5        2.20        1.79      1.61 o 
   8   6   5        8.56        8.91      2.06 o 
   9   6   5       21.82       18.73      2.68 o 
  -5   7   5        0.38       -0.78      2.69 o 
  -4   7   5        5.70        4.19      2.10 o 
  -3   7   5       74.07       98.14      9.73 o 
  -2   7   5       19.82       22.05      1.25 o 
  -1   7   5      203.17      176.27      2.60 o 
   0   7   5       51.52       44.80      1.35 o 
   1   7   5       58.51       54.54      1.44 o 
   2   7   5        3.14        2.62      0.73 o 
   3   7   5       17.76       24.78      1.54 o 
   4   7   5        9.02        9.46      1.16 o 
   5   7   5       58.59       54.12      1.62 o 
   6   7   5       91.90      103.66      2.88 o 
   7   7   5       26.66       23.74      2.58 o 
   8   7   5       43.93       37.46      3.89 o 
   9   7   5       10.48        5.97      2.35 o 
  -5   8   5        2.65        5.69      2.99 o 
  -4   8   5        1.71        8.66      2.00 o 
  -3   8   5        0.19       -0.75      1.48 o 
  -2   8   5       21.89       31.21      2.96 o 
  -1   8   5       29.40       36.68      1.82 o 
   0   8   5      114.11      102.16      1.76 o 
   1   8   5      335.36      324.11      4.17 o 
   2   8   5        6.64        5.10      0.90 o 
   3   8   5       61.07       51.53      2.28 o 
   4   8   5       80.67       80.03      2.56 o 
   5   8   5       66.36       57.33      1.41 o 
   6   8   5       10.85       14.89      2.01 o 
   7   8   5       17.93       22.50      2.63 o 
   8   8   5      134.08      139.78      6.41 o 
   9   8   5       30.64       30.61      3.39 o 
  -4   9   5        2.33        2.20      3.14 o 
  -3   9   5       16.36       17.69      2.64 o 
  -2   9   5       24.43       21.53      2.64 o 
  -1   9   5      375.18      359.14      5.98 o 
   0   9   5       19.94       21.18      1.99 o 
   1   9   5      219.19      193.43      3.30 o 
   2   9   5        0.60        2.32      0.87 o 
   3   9   5       69.57       81.34      2.69 o 
   4   9   5        9.71       10.38      1.31 o 
   5   9   5      163.48      157.51      3.76 o 
   6   9   5      116.96       99.80      3.16 o 
   7   9   5        4.12        3.04      1.80 o 
   8   9   5       43.76       36.01      4.68 o 
  -3  10   5       34.37       27.89      3.26 o 
  -2  10   5        3.29        1.60      2.87 o 
  -1  10   5       49.29       43.14      4.24 o 
   0  10   5       72.53       73.88      5.95 o 
   1  10   5      446.92      475.86      9.59 o 
   2  10   5      529.94      520.22      8.17 o 
   3  10   5       20.74       17.41      1.64 o 
   4  10   5        9.05        6.57      1.35 o 
   5  10   5       29.29       29.20      2.13 o 
   6  10   5      113.79      137.30      3.83 o 
   7  10   5        0.05        1.37      1.55 o 
   8  10   5        0.87       -0.44      1.95 o 
  -2  11   5       10.57       12.71      3.02 o 
  -1  11   5        1.77        3.67      2.59 o 
   0  11   5       81.55       91.23      8.98 o 
   1  11   5      221.74      205.07      5.55 o 
   2  11   5      300.77      307.64      5.96 o 
   3  11   5       58.44       66.72      3.27 o 
   4  11   5       33.52       41.46      2.79 o 
   5  11   5       31.36       29.58      2.21 o 
   6  11   5        4.02        3.45      1.47 o 
   7  11   5        0.11       -1.88      1.52 o 
   0  12   5        2.02        1.81      2.51 o 
   1  12   5       51.78       56.62      5.08 o 
   2  12   5        5.00        4.41      1.89 o 
   3  12   5       30.27       27.14      2.47 o 
   4  12   5        0.13       -2.08      1.39 o 
   5  12   5       14.92       22.00      2.33 o 
   6  12   5        6.60        9.29      1.90 o 
   2  13   5        0.02       -1.59      2.43 o 
   3  13   5        2.83        0.20      1.77 o 
   4  13   5       15.51       14.21      2.17 o 
   5  13   5        5.63        6.66      1.89 o 
  -5 -12   6        8.16       20.26      3.37 o 
  -4 -12   6        1.91        3.10      1.94 o 
  -3 -12   6        4.04        4.26      2.73 o 
  -2 -12   6       20.76       23.56      5.69 o 
  -1 -12   6        0.06        0.57      2.64 o 
  -6 -11   6        0.60        2.69      3.59 o 
  -5 -11   6        4.65        8.92      2.81 o 
  -4 -11   6       57.08       56.07      5.09 o 
  -3 -11   6        6.61        7.13      2.02 o 
  -2 -11   6       11.10       18.32      3.49 o 
  -1 -11   6       19.39       23.04      3.79 o 
   0 -11   6        1.54        5.42      6.29 o 
   1 -11   6        1.28        1.40      2.64 o 
  -7 -10   6        2.57       -0.01      2.00 o 
  -6 -10   6       50.36       55.71      5.79 o 
  -5 -10   6       58.75       75.13     12.73 o 
  -4 -10   6       21.80       19.02      3.09 o 
  -3 -10   6        4.16        1.60      1.59 o 
  -2 -10   6       17.99       13.51      2.14 o 
  -1 -10   6        2.78        1.88      2.30 o 
   0 -10   6        9.53        6.92      2.94 o 
   1 -10   6       17.66       25.38      3.79 o 
   2 -10   6       46.04       47.75      4.97 o 
  -8  -9   6       14.46        9.01      2.63 o 
  -7  -9   6       56.00       62.20      5.13 o 
  -6  -9   6        6.28        6.74      2.08 o 
  -5  -9   6        3.23        3.20      1.86 o 
  -4  -9   6       11.33        9.22      2.38 o 
  -3  -9   6       52.54       59.49      4.24 o 
  -2  -9   6      273.20      281.60      6.48 o 
  -1  -9   6       13.14       15.52      1.86 o 
   0  -9   6       92.03       97.90      5.40 o 
   1  -9   6       11.28        5.70      2.64 o 
   2  -9   6        0.01       -0.22      2.09 o 
   3  -9   6        4.70        2.88      2.43 o 
  -8  -8   6        3.02       -0.71      1.94 o 
  -7  -8   6       73.23       80.21      5.07 o 
  -6  -8   6      191.10      185.61      5.81 o 
  -5  -8   6        1.34       -2.28      1.53 o 
  -4  -8   6      107.20       98.76      4.22 o 
  -3  -8   6      502.59      492.48      8.60 o 
  -2  -8   6      122.45      122.59      3.92 o 
  -1  -8   6       15.36       14.24      3.00 o 
   0  -8   6      117.58      129.31      3.55 o 
   1  -8   6       32.04       27.74      3.37 o 
   2  -8   6        8.52       13.64      2.96 o 
   3  -8   6       27.04       30.67      3.91 o 
   4  -8   6        2.77        1.35      4.64 o 
  -8  -7   6       84.53       84.77      4.90 o 
  -7  -7   6        9.73       12.40      2.33 o 
  -6  -7   6       30.81       37.33      3.10 o 
  -5  -7   6        0.17        1.16      2.96 o 
  -4  -7   6        1.85        0.36      1.47 o 
  -3  -7   6        3.62        3.59      1.53 o 
  -2  -7   6      964.21      966.45     12.97 o 
  -1  -7   6      244.69      259.17      4.07 o 
   0  -7   6        7.75        8.09      1.14 o 
   1  -7   6      137.89      142.26      4.21 o 
   2  -7   6        3.44        3.04      2.25 o 
   3  -7   6       11.26       17.50      3.02 o 
   4  -7   6        1.60       -2.99      2.10 o 
   5  -7   6       32.65       43.59      3.51 o 
  -8  -6   6      136.92      120.70      6.43 o 
  -7  -6   6       64.00       57.57      3.81 o 
  -6  -6   6       55.90       48.77      3.34 o 
  -5  -6   6       30.84       28.66      2.65 o 
  -4  -6   6      203.35      205.75      5.23 o 
  -3  -6   6      299.39      303.47      6.19 o 
  -2  -6   6       23.49       20.02      1.97 o 
  -1  -6   6      420.38      397.19      9.99 o 
   0  -6   6       71.11       96.00      2.00 o 
   1  -6   6        1.03        1.52      0.97 o 
   2  -6   6       18.27       23.01      1.64 o 
   3  -6   6        4.18        0.74      1.95 o 
   4  -6   6        0.88        2.02      2.09 o 
   5  -6   6        0.03       -1.60      1.47 o 
   6  -6   6        0.51       -2.19      1.78 o 
  -9  -5   6       22.76       22.46      3.79 o 
  -8  -5   6       21.93       13.87      3.06 o 
  -7  -5   6        0.08        0.08      2.00 o 
  -6  -5   6      161.85      148.28      4.95 o 
  -5  -5   6      280.26      257.87      7.85 o 
  -4  -5   6       92.19       95.36      3.54 o 
  -3  -5   6       35.89       35.99      3.45 o 
  -2  -5   6      184.91      205.05      4.58 o 
  -1  -5   6      109.84       95.76      3.12 o 
   0  -5   6       48.90       54.33      2.10 o 
   1  -5   6       41.96       46.98      1.82 o 
   2  -5   6      546.34      522.50      8.69 o 
   3  -5   6       40.85       37.01      1.72 o 
   4  -5   6        7.67        3.19      1.13 o 
   5  -5   6       29.62       41.62      5.08 o 
   6  -5   6        5.11        5.58      1.94 o 
  -9  -4   6        0.57        0.47      2.51 o 
  -8  -4   6        8.57        8.56      2.64 o 
  -7  -4   6      119.31      108.36      5.40 o 
  -6  -4   6       54.44       47.09      6.74 o 
  -5  -4   6        2.53        3.84      1.57 o 
  -4  -4   6      879.59      951.85     13.47 o 
  -3  -4   6       22.75       13.05      1.61 o 
  -2  -4   6      426.62      436.33      7.08 o 
  -1  -4   6      718.91      643.35      6.95 o 
   0  -4   6       97.08      109.61      2.15 o 
   1  -4   6      104.52      100.10      1.91 o 
   2  -4   6       34.53       32.83      1.50 o 
   3  -4   6        0.34        0.51      0.91 o 
   4  -4   6       94.03       99.55      2.95 o 
   5  -4   6      159.41      163.90      5.48 o 
   6  -4   6       19.28       14.72      2.29 o 
   7  -4   6        0.09       -3.59      2.69 o 
  -9  -3   6       23.88       20.38      3.66 o 
  -8  -3   6        0.59        1.65      2.22 o 
  -7  -3   6      448.91      503.00     11.53 o 
  -6  -3   6        0.65        1.53      2.25 o 
  -5  -3   6        1.10       -0.90      1.48 o 
  -4  -3   6       23.03       26.10      2.39 o 
  -3  -3   6      164.71      188.03      3.81 o 
  -2  -3   6      429.40      480.64      9.81 o 
  -1  -3   6     2577.32     2479.11     19.11 o 
   0  -3   6     1098.21     1169.79      9.82 o 
   1  -3   6      126.95      108.15      1.70 o 
   2  -3   6        1.17        6.63      0.80 o 
   3  -3   6        0.09        0.55      0.61 o 
   4  -3   6        2.13        2.78      0.76 o 
   5  -3   6       94.47       80.74      2.57 o 
   6  -3   6      320.49      334.38      7.17 o 
   7  -3   6        1.32       -0.30      1.34 o 
  -8  -2   6       38.57       27.62      3.58 o 
  -7  -2   6        9.03       11.38      3.59 o 
  -6  -2   6        4.77        3.74      1.91 o 
  -5  -2   6     1510.90     1525.53     23.18 o 
  -4  -2   6      855.30      864.17     11.81 o 
  -3  -2   6      163.39      161.08      3.51 o 
  -2  -2   6      112.15      119.07      2.51 o 
  -1  -2   6     3491.06     3845.54     31.17 o 
   0  -2   6      748.85      711.96      6.52 o 
   1  -2   6      499.11      536.49      5.23 o 
   2  -2   6     1246.98     1280.94     11.52 o 
   3  -2   6      112.14      103.23      2.33 o 
   4  -2   6        0.81        0.24      0.54 o 
   5  -2   6       71.93       78.23      2.14 o 
   6  -2   6       34.84       34.47      2.99 o 
   7  -2   6       12.90       20.81      2.54 o 
   8  -2   6       21.01       25.46      2.94 o 
  -8  -1   6       40.39       38.79      3.91 o 
  -7  -1   6      660.72      668.83     13.55 o 
  -6  -1   6        3.64        1.59      1.79 o 
  -5  -1   6        6.22        5.74      1.54 o 
  -4  -1   6        0.52        0.17      0.97 o 
  -3  -1   6     2036.99     2324.72     25.81 o 
  -2  -1   6      235.38      305.45      4.20 o 
  -1  -1   6       50.76       41.18      1.54 o 
   0  -1   6      261.71      254.55      3.16 o 
   1  -1   6      784.22      799.18      6.46 o 
   2  -1   6        4.29        1.65      0.46 o 
   3  -1   6      105.67      107.65      2.26 o 
   4  -1   6       31.64       35.41      1.36 o 
   5  -1   6        0.23        0.14      0.57 o 
   6  -1   6      123.47      129.72      3.54 o 
   7  -1   6       23.14       13.00      1.71 o 
   8  -1   6       68.36       80.55      4.53 o 
  -8   0   6      219.16      231.62     11.83 o 
  -7   0   6      161.20      186.47      6.65 o 
  -6   0   6      273.28      227.28      5.37 o 
  -5   0   6      178.86      153.61      3.32 o 
  -4   0   6       55.50       54.44      2.53 o 
  -3   0   6       56.82       57.78      2.33 o 
  -2   0   6      334.06      245.71      4.04 o 
  -1   0   6      414.18      437.58      6.34 o 
   0   0   6       44.45       38.03      1.27 o 
   1   0   6       29.40       34.42      1.47 o 
   2   0   6       33.90       52.83      1.12 o 
   3   0   6      917.35      964.53      7.56 o 
   4   0   6       87.06       84.61      1.92 o 
   5   0   6      163.99      161.54      2.50 o 
   6   0   6      816.60      817.89      9.34 o 
   7   0   6       84.46       87.96      3.40 o 
   8   0   6        0.00       -0.95      1.26 o 
  -8   1   6       24.14       26.81      3.49 o 
  -7   1   6       30.73       32.98      3.74 o 
  -6   1   6        2.62       11.62      2.33 o 
  -5   1   6       54.05       66.56      2.77 o 
  -4   1   6      412.74      403.47      6.51 o 
  -3   1   6        7.25       11.39      0.99 o 
  -2   1   6        0.77        0.39      0.70 o 
  -1   1   6      953.61      965.72     15.90 o 
   0   1   6        0.04        0.58      0.70 o 
   1   1   6     2456.47     2739.94     22.52 o 
   2   1   6       41.42       81.88      1.45 o 
   3   1   6      120.59      108.05      2.12 o 
   4   1   6        7.95        8.88      0.68 o 
   5   1   6        0.34        0.58      0.91 o 
   6   1   6       33.76       30.48      2.14 o 
   7   1   6      154.54      152.79      4.42 o 
   8   1   6        6.62        5.36      1.65 o 
  -8   2   6        4.62       10.34      2.73 o 
  -7   2   6        0.41        0.15      1.91 o 
  -6   2   6        0.19        4.85      2.00 o 
  -5   2   6        0.05        1.77      0.80 o 
  -4   2   6       10.91       11.40      0.96 o 
  -3   2   6     1360.62     1492.97     13.21 o 
  -2   2   6       86.09       55.37      1.90 o 
  -1   2   6      155.36      189.57      3.40 o 
   0   2   6      179.14      185.06      3.33 o 
   1   2   6      224.47      199.87      2.86 o 
   2   2   6       42.83       67.27      1.76 o 
   3   2   6       39.75       43.67      1.50 o 
   4   2   6       26.48       41.48      1.43 o 
   5   2   6      609.45      575.26      7.03 o 
   6   2   6      634.54      627.16      9.84 o 
   7   2   6      219.00      214.44      5.59 o 
   8   2   6       26.80       27.41      2.60 o 
   9   2   6       35.15       34.59      3.01 o 
  -7   3   6       26.49       18.22      3.89 o 
  -6   3   6       37.46       27.17      5.54 o 
  -5   3   6       24.56       36.33      2.77 o 
  -4   3   6       34.84       27.43      1.30 o 
  -3   3   6        0.47        0.41      0.55 o 
  -2   3   6       91.49       80.47      2.26 o 
  -1   3   6      343.02      370.33      5.20 o 
   0   3   6     1097.42     1228.21     15.17 o 
   1   3   6       68.37       78.71      1.98 o 
   2   3   6      193.47      200.28      2.70 o 
   3   3   6      237.93      245.53      2.50 o 
   4   3   6      434.39      450.68      4.96 o 
   5   3   6     1106.96     1201.76     11.79 o 
   6   3   6      709.84      720.71     11.02 o 
   7   3   6       91.45       90.71      3.78 o 
   8   3   6       68.39       67.32      3.96 o 
   9   3   6      133.07      144.13      5.29 o 
  -7   4   6       17.84       22.59      3.06 o 
  -6   4   6        0.82        7.44      2.22 o 
  -5   4   6       44.05       42.29      3.28 o 
  -4   4   6        2.58        8.58      0.93 o 
  -3   4   6        0.74        4.56      0.71 o 
  -2   4   6      217.70      242.44      2.77 o 
  -1   4   6       42.93       27.42      1.23 o 
   0   4   6      124.41      182.76      4.93 o 
   1   4   6     1018.60     1151.07     14.00 o 
   2   4   6      571.29      565.76      7.26 o 
   3   4   6      482.12      470.29      5.80 o 
   4   4   6       23.30       22.68      1.31 o 
   5   4   6      234.01      207.09      3.59 o 
   6   4   6      645.59      619.06      8.45 o 
   7   4   6      143.48      128.07      4.51 o 
   8   4   6      116.42      106.51      4.52 o 
   9   4   6        7.33        5.64      3.45 o 
  -6   5   6        0.02        0.79      1.80 o 
  -5   5   6        7.18        2.99      2.55 o 
  -4   5   6      130.36      103.67      5.09 o 
  -3   5   6      436.69      491.72      6.23 o 
  -2   5   6      222.14      191.66      3.03 o 
  -1   5   6        2.84        6.36      0.64 o 
   0   5   6       60.52       70.69      1.66 o 
   1   5   6      796.22      814.67      7.98 o 
   2   5   6        0.02        0.70      1.03 o 
   3   5   6      185.38      168.00      2.81 o 
   4   5   6      206.47      215.41      3.37 o 
   5   5   6       18.03       24.30      2.51 o 
   6   5   6      169.18      161.04      3.36 o 
   7   5   6       75.65       92.88      4.09 o 
   8   5   6      144.21      140.97      5.42 o 
   9   5   6       15.60       14.47      2.68 o 
  -6   6   6       33.35       35.45      3.49 o 
  -5   6   6        2.22        4.49      1.91 o 
  -4   6   6        6.57        8.35      1.91 o 
  -3   6   6       29.78       29.88      1.50 o 
  -2   6   6      250.51      277.16      4.13 o 
  -1   6   6        4.87        0.73      0.50 o 
   0   6   6        5.62        7.67      0.77 o 
   1   6   6       31.33       32.53      1.27 o 
   2   6   6      324.74      338.74      4.89 o 
   3   6   6      423.82      447.55      6.67 o 
   4   6   6       41.27       41.06      2.03 o 
   5   6   6      383.21      414.93      4.59 o 
   6   6   6       92.80       94.16      3.93 o 
   7   6   6        2.04        2.32      1.61 o 
   8   6   6        4.21        0.99      1.84 o 
   9   6   6       15.26       14.59      3.97 o 
  -5   7   6       12.44       14.92      2.64 o 
  -4   7   6        8.10       13.18      2.33 o 
  -3   7   6        2.79        6.11      2.00 o 
  -2   7   6       11.59       10.71      1.47 o 
  -1   7   6       15.72       27.14      1.57 o 
   0   7   6      332.41      346.66      4.21 o 
   1   7   6        1.22        0.49      0.54 o 
   2   7   6       18.29       24.21      1.38 o 
   3   7   6       17.64       16.25      1.40 o 
   4   7   6       42.46       42.39      1.96 o 
   5   7   6      198.57      186.09      3.67 o 
   6   7   6      180.49      191.59      3.75 o 
   7   7   6        0.59       -1.71      1.49 o 
   8   7   6       88.51       85.44      4.82 o 
   9   7   6       10.96       14.89      2.76 o 
  -4   8   6       46.56       38.47      3.49 o 
  -3   8   6        5.16        1.16      1.79 o 
  -2   8   6       10.84       11.53      2.55 o 
  -1   8   6        6.27       15.64      1.67 o 
   0   8   6      163.31      153.67      3.29 o 
   1   8   6        0.87        1.87      0.66 o 
   2   8   6      232.45      252.79      3.90 o 
   3   8   6      100.05       95.86      2.73 o 
   4   8   6       96.31      103.95      2.94 o 
   5   8   6        6.62        6.42      1.48 o 
   6   8   6       59.94       66.35      2.68 o 
   7   8   6        8.71        5.37      2.00 o 
   8   8   6       70.80       75.23      4.54 o 
  -4   9   6       22.69       24.25      3.06 o 
  -3   9   6        1.16        1.45      2.00 o 
  -2   9   6       35.69       28.50      3.15 o 
  -1   9   6        6.44        9.84      1.56 o 
   0   9   6      101.51      113.68      3.82 o 
   1   9   6       19.15       24.02      1.68 o 
   2   9   6      312.07      337.78      4.75 o 
   3   9   6        4.05        3.63      1.22 o 
   4   9   6        6.91        5.14      1.72 o 
   5   9   6       28.61       35.56      2.17 o 
   6   9   6        9.29       12.07      1.55 o 
   7   9   6       44.77       42.07      3.71 o 
   8   9   6        0.63       -0.27      2.12 o 
  -3  10   6        9.33        5.28      2.30 o 
  -2  10   6       28.67       35.57      3.40 o 
  -1  10   6        5.60       16.09      2.59 o 
   0  10   6       85.14       97.47      4.06 o 
   1  10   6      512.42      506.19     11.45 o 
   2  10   6       64.98       85.73      4.41 o 
   3  10   6       48.83       55.01      2.55 o 
   4  10   6        0.17       -0.79      1.07 o 
   5  10   6       62.66       64.44      5.25 o 
   6  10   6       56.73       51.10      2.70 o 
   7  10   6      142.63      145.90      5.70 o 
   8  10   6       10.92       11.22      2.64 o 
  -1  11   6        0.02        1.30      2.44 o 
   0  11   6        4.27        8.53      2.75 o 
   1  11   6        0.04        1.84      1.57 o 
   2  11   6      140.37      130.83      4.01 o 
   3  11   6        0.33       -0.41      1.36 o 
   4  11   6        2.50        2.71      1.53 o 
   5  11   6       20.66       20.01      2.22 o 
   6  11   6       35.99       36.47      2.52 o 
   7  11   6      114.32      118.92      5.52 o 
   0  12   6        2.16        2.99      2.64 o 
   1  12   6       14.18       13.86      6.44 o 
   2  12   6        2.37        0.84      1.71 o 
   3  12   6       20.99       26.07      3.72 o 
   4  12   6        3.71        2.25      1.69 o 
   5  12   6        2.15        4.91      1.69 o 
   6  12   6        6.68        4.65      2.14 o 
   3  13   6        4.47        5.19      2.16 o 
   4  13   6        0.06        0.87      1.64 o 
  -5 -11   7        7.78        7.95      2.84 o 
  -4 -11   7       54.72       54.31      4.75 o 
  -3 -11   7       22.65       24.16      3.29 o 
  -2 -11   7        1.12       -1.41      2.43 o 
  -1 -11   7       18.45       20.76      7.04 o 
   0 -11   7        4.68        8.07      3.02 o 
  -6 -10   7        0.41       -1.18      2.22 o 
  -5 -10   7       11.40       14.72      3.09 o 
  -4 -10   7       10.89       12.00      2.71 o 
  -3 -10   7       81.30       80.80      4.25 o 
  -2 -10   7       27.67       27.21      2.55 o 
  -1 -10   7        6.41        7.49      3.29 o 
   0 -10   7        5.92        5.68      4.34 o 
   1 -10   7       61.12       73.69     13.03 o 
   2 -10   7       74.15       64.62      5.61 o 
  -7  -9   7       12.67       14.84      2.69 o 
  -6  -9   7       13.22       12.98      2.52 o 
  -5  -9   7       38.75       47.35      3.44 o 
  -4  -9   7        0.44       -0.75      1.85 o 
  -3  -9   7       56.25       53.11      4.17 o 
  -2  -9   7        0.03       -0.02      1.38 o 
  -1  -9   7      147.39      156.70      6.97 o 
   0  -9   7       33.53       19.69      3.49 o 
   1  -9   7       63.03       61.32      5.18 o 
   2  -9   7        7.55        9.66      3.06 o 
   3  -9   7        1.20        1.18      2.43 o 
  -8  -8   7        3.66        3.04      2.25 o 
  -7  -8   7       61.58       66.96      4.37 o 
  -6  -8   7        8.59        9.42      2.24 o 
  -5  -8   7       26.76       34.99      3.15 o 
  -4  -8   7        1.80       -1.44      1.47 o 
  -3  -8   7      699.66      696.68     11.02 o 
  -2  -8   7        9.61       17.68      3.29 o 
  -1  -8   7       21.60       21.33      3.62 o 
   0  -8   7       77.69       76.80      4.98 o 
   1  -8   7      144.12      130.36      6.13 o 
   2  -8   7        0.04       -1.21      3.44 o 
   3  -8   7        0.46       -0.34      2.22 o 
   4  -8   7        1.95       -0.46      3.29 o 
  -8  -7   7       10.52       12.09      4.42 o 
  -7  -7   7       22.75       17.47      2.76 o 
  -6  -7   7        0.26        0.77      1.84 o 
  -5  -7   7      133.58      140.99      4.95 o 
  -4  -7   7      126.87      124.05      4.48 o 
  -3  -7   7      660.01      639.93     11.30 o 
  -2  -7   7     1303.07     1240.51     16.03 o 
  -1  -7   7        0.46        2.38      1.17 o 
   0  -7   7       37.20       35.00      4.65 o 
   1  -7   7       37.17       43.90      4.01 o 
   2  -7   7       80.75       74.17      5.16 o 
   3  -7   7       65.99       56.40      5.39 o 
   4  -7   7       15.41       17.41      7.34 o 
   5  -7   7        3.65        1.30      1.90 o 
  -8  -6   7       38.21       37.07      4.22 o 
  -7  -6   7       50.35       50.45      3.85 o 
  -6  -6   7      337.06      297.23      8.51 o 
  -5  -6   7       13.01        6.39      2.45 o 
  -4  -6   7       11.13        8.97      1.93 o 
  -3  -6   7       74.48       91.67      9.54 o 
  -2  -6   7       71.08       48.54      2.70 o 
  -1  -6   7      172.09      157.68      7.02 o 
   0  -6   7      504.94      511.56      5.93 o 
   1  -6   7        9.91       11.01      0.99 o 
   2  -6   7       36.65       41.36      3.75 o 
   3  -6   7       27.69       25.31      3.14 o 
   4  -6   7       27.76       24.13      4.64 o 
   5  -6   7        7.46       10.08      2.23 o 
  -8  -5   7       26.19       17.95      3.28 o 
  -7  -5   7        5.81        3.74      2.33 o 
  -6  -5   7       25.68       31.99      2.80 o 
  -5  -5   7       47.44       59.05      3.55 o 
  -4  -5   7       48.80       44.62      3.88 o 
  -3  -5   7        0.28        0.29      1.34 o 
  -2  -5   7       19.73       19.10      1.89 o 
  -1  -5   7      113.25      114.60      3.40 o 
   0  -5   7      209.20      206.28      3.36 o 
   1  -5   7       29.84       21.07      1.79 o 
   2  -5   7      112.79      105.52      2.86 o 
   3  -5   7        3.67        5.24      2.09 o 
   4  -5   7       65.83       82.75      5.09 o 
   5  -5   7       27.49       26.90      3.52 o 
   6  -5   7       11.29       14.71      3.29 o 
  -8  -4   7       12.14       11.71      3.06 o 
  -7  -4   7        0.52       -3.59      2.40 o 
  -6  -4   7       29.81       33.15      3.37 o 
  -5  -4   7       53.30       78.18      3.82 o 
  -4  -4   7       43.54       45.59      2.84 o 
  -3  -4   7      130.13      125.61      3.91 o 
  -2  -4   7       51.19       52.55      4.55 o 
  -1  -4   7      202.80      231.33      4.71 o 
   0  -4   7       34.20       35.63      1.66 o 
   1  -4   7       18.71       13.27      1.03 o 
   2  -4   7       27.23       35.18      1.88 o 
   3  -4   7        0.09       -0.37      1.02 o 
   4  -4   7       70.67       65.17      3.93 o 
   5  -4   7        0.22       -1.75      1.48 o 
   6  -4   7        5.54        5.78      2.73 o 
  -8  -3   7        0.66        1.54      2.43 o 
  -7  -3   7        8.50        5.54      2.33 o 
  -6  -3   7        6.13        4.19      2.12 o 
  -5  -3   7       49.78       29.79      3.06 o 
  -4  -3   7       10.85        8.91      1.76 o 
  -3  -3   7      318.67      272.07     11.08 o 
  -2  -3   7       34.10       27.99      2.23 o 
  -1  -3   7       79.40       78.83      2.76 o 
   0  -3   7      114.52      125.14      2.23 o 
   1  -3   7        5.84        5.00      0.61 o 
   2  -3   7       48.13       48.44      1.65 o 
   3  -3   7       86.32       78.90      2.30 o 
   4  -3   7        6.02        3.32      0.78 o 
   5  -3   7        0.90        0.90      1.37 o 
   6  -3   7       55.18       56.20      4.73 o 
   7  -3   7       85.91       93.62     10.48 o 
  -8  -2   7        2.66       -0.84      2.22 o 
  -7  -2   7        7.48       12.02      2.85 o 
  -6  -2   7        6.41        8.11      2.30 o 
  -5  -2   7       27.96       48.18      5.39 o 
  -4  -2   7       58.05       39.94      3.06 o 
  -3  -2   7       47.69       43.99      2.14 o 
  -2  -2   7      351.50      333.02      6.11 o 
  -1  -2   7      990.02     1054.07     11.49 o 
   0  -2   7       94.49       90.61      3.58 o 
   1  -2   7      969.97      988.67      8.69 o 
   2  -2   7        8.20       14.48      0.72 o 
   3  -2   7        4.32        4.75      0.90 o 
   4  -2   7      400.61      423.41      6.59 o 
   5  -2   7      289.28      278.63      5.88 o 
   6  -2   7       40.74       34.23      3.88 o 
   7  -2   7        9.18        7.71      2.04 o 
  -8  -1   7       43.27       46.24      4.34 o 
  -7  -1   7        2.78        8.61      2.43 o 
  -6  -1   7      254.03      286.16      8.15 o 
  -5  -1   7      173.72      130.77      4.17 o 
  -4  -1   7        4.42        3.78      1.32 o 
  -3  -1   7      697.02      697.54     10.02 o 
  -2  -1   7       24.58       74.81      3.02 o 
  -1  -1   7     2312.08     2584.85     22.06 o 
   0  -1   7      211.10      234.74      3.45 o 
   1  -1   7       34.07       39.77      1.24 o 
   2  -1   7       56.22       40.85      1.17 o 
   3  -1   7     1197.66     1242.36     11.27 o 
   4  -1   7      563.76      551.17      6.27 o 
   5  -1   7      350.41      331.27      5.14 o 
   6  -1   7        0.75        0.19      1.95 o 
   7  -1   7       25.79       25.08      2.21 o 
   8  -1   7        2.94        2.27      2.04 o 
  -8   0   7       57.33       50.81      4.64 o 
  -7   0   7       28.94       15.04      2.85 o 
  -6   0   7       99.02       96.56      7.64 o 
  -5   0   7     2120.25     2200.43     25.51 o 
  -4   0   7       76.73       45.48      2.53 o 
  -3   0   7      259.62      229.97      4.87 o 
  -2   0   7      661.32      561.80     10.48 o 
  -1   0   7      267.99      242.31      4.21 o 
   0   0   7      152.85      142.52      2.95 o 
   1   0   7      361.21      476.92      4.90 o 
   2   0   7      129.53      119.35      2.22 o 
   3   0   7      145.81      172.03      2.19 o 
   4   0   7      761.84      769.13      7.86 o 
   5   0   7        0.67        0.06      0.68 o 
   6   0   7      513.78      527.16     13.32 o 
   7   0   7       26.13       23.01      2.24 o 
   8   0   7       28.59       27.31      2.60 o 
  -8   1   7       10.53        8.46      2.85 o 
  -7   1   7       54.02       77.90      5.07 o 
  -6   1   7      233.01      252.08      7.51 o 
  -5   1   7      147.47      131.43      3.92 o 
  -4   1   7      951.10     1108.42     12.12 o 
  -3   1   7       91.75      117.11      3.66 o 
  -2   1   7        2.58       -2.10      1.80 o 
  -1   1   7      296.86      269.91      6.32 o 
   0   1   7        7.46        7.61      0.96 o 
   1   1   7     2257.61     2373.65     22.34 o 
   2   1   7     1022.76      888.93      7.29 o 
   3   1   7      178.76      187.29      2.50 o 
   4   1   7       54.76       46.23      1.38 o 
   5   1   7        0.06        1.21      0.84 o 
   6   1   7       14.91       17.94      1.96 o 
   7   1   7      120.14      103.40      3.96 o 
   8   1   7        7.52        1.99      1.74 o 
  -7   2   7       28.46       51.68      4.45 o 
  -6   2   7       57.72       62.50      6.44 o 
  -5   2   7        1.26        4.78      3.14 o 
  -4   2   7       71.96       37.82      1.80 o 
  -3   2   7     1319.39     1267.60     13.25 o 
  -2   2   7       66.41       44.69      3.72 o 
  -1   2   7       32.29       21.12      1.42 o 
   0   2   7        6.27        7.40      1.21 o 
   1   2   7       58.32       55.18      1.91 o 
   2   2   7      141.76      172.88      2.39 o 
   3   2   7       29.23       39.68      1.58 o 
   4   2   7      163.85      162.55      3.05 o 
   5   2   7      932.46      867.90     12.34 o 
   6   2   7       32.77       38.78      2.73 o 
   7   2   7        0.88        1.28      1.40 o 
   8   2   7       47.98       59.86      7.55 o 
  -7   3   7        5.02        9.15      2.64 o 
  -6   3   7        7.20        5.77      2.22 o 
  -5   3   7       40.30       42.93      3.49 o 
  -4   3   7       59.08       88.62      3.11 o 
  -3   3   7        0.48        0.56      0.51 o 
  -2   3   7        8.65        2.82      1.05 o 
  -1   3   7        2.68        8.75      1.21 o 
   0   3   7      306.53      313.57      7.09 o 
   1   3   7        9.96        2.27      0.85 o 
   2   3   7     1984.71     2020.27     15.81 o 
   3   3   7       29.11       31.33      1.43 o 
   4   3   7      299.23      323.61      6.11 o 
   5   3   7       24.29       31.25      2.17 o 
   6   3   7      147.94      159.98      4.77 o 
   7   3   7       40.64       29.41      2.56 o 
   8   3   7       96.14      112.46      4.63 o 
  -6   4   7       18.91       12.28      2.54 o 
  -5   4   7        0.10       -1.00      1.80 o 
  -4   4   7      256.08      301.97      4.78 o 
  -3   4   7        2.74        8.60      1.39 o 
  -2   4   7       54.73       51.84      3.59 o 
  -1   4   7      231.93      201.80      3.97 o 
   0   4   7      832.08      924.72     17.89 o 
   1   4   7      982.05     1142.08     18.63 o 
   2   4   7       15.57       15.18      1.09 o 
   3   4   7        0.05        2.66      0.67 o 
   4   4   7        6.43        5.12      1.18 o 
   5   4   7       38.21       51.12      2.69 o 
   6   4   7      191.04      164.74      4.17 o 
   7   4   7       98.54       81.26      3.96 o 
   8   4   7        1.41        0.58      1.71 o 
   9   4   7       28.40       30.84      3.20 o 
  -6   5   7       16.32       21.17      2.96 o 
  -5   5   7        0.91        1.53      1.95 o 
  -4   5   7        1.18        1.83      2.10 o 
  -3   5   7       63.60       48.98      2.50 o 
  -2   5   7       46.08       52.50      2.15 o 
  -1   5   7        7.62       11.49      0.93 o 
   0   5   7      297.51      281.34      3.68 o 
   1   5   7      159.74      179.33      2.77 o 
   2   5   7      568.35      622.30     13.83 o 
   3   5   7       30.54       35.61      2.19 o 
   4   5   7      111.57      128.05      2.61 o 
   5   5   7     3138.00     3011.35     29.44 o 
   6   5   7       56.89       60.37      3.56 o 
   7   5   7      205.29      207.79      5.97 o 
   8   5   7       13.29       23.26      2.82 o 
   9   5   7       17.34       15.67      2.69 o 
  -5   6   7        0.73       -0.49      1.79 o 
  -4   6   7       67.73       47.28      3.70 o 
  -3   6   7      201.87      221.92      4.79 o 
  -2   6   7        0.04        0.85      1.09 o 
  -1   6   7      227.74      237.77      3.86 o 
   0   6   7      445.57      408.47      4.72 o 
   1   6   7       20.05       20.54      1.10 o 
   2   6   7     1120.46     1223.45     13.62 o 
   3   6   7      270.77      268.37      4.31 o 
   4   6   7      116.29      110.13      3.06 o 
   5   6   7      724.26      752.44      8.28 o 
   6   6   7       26.33       21.44      2.07 o 
   7   6   7       12.54       12.83      2.19 o 
   8   6   7       81.01       70.96      4.36 o 
  -5   7   7        2.23        1.70      2.22 o 
  -4   7   7       85.98       84.51      4.66 o 
  -3   7   7      142.48      115.73      5.18 o 
  -2   7   7       33.03       41.18      2.40 o 
  -1   7   7       20.42       19.44      1.16 o 
   0   7   7      121.72      146.24      2.65 o 
   1   7   7       70.93       59.14      2.01 o 
   2   7   7       77.21       68.96      2.14 o 
   3   7   7       18.99       24.67      1.66 o 
   4   7   7        8.20        8.11      1.21 o 
   5   7   7       33.37       31.32      1.79 o 
   6   7   7      276.37      255.66      5.57 o 
   7   7   7       11.86       13.80      2.35 o 
   8   7   7        0.39       -1.20      1.90 o 
  -4   8   7       47.44       58.16      5.09 o 
  -3   8   7       10.55       20.44      5.09 o 
  -2   8   7        0.06       -0.63      1.79 o 
  -1   8   7        4.03        2.94      1.27 o 
   0   8   7       29.03       18.01      1.51 o 
   1   8   7       93.35      107.78      2.89 o 
   2   8   7       28.76       30.03      1.68 o 
   3   8   7        8.31       10.33      1.34 o 
   4   8   7      447.47      462.97      6.53 o 
   5   8   7      102.77      102.40      5.18 o 
   6   8   7      174.23      181.41      4.89 o 
   7   8   7        0.06       -0.02      1.66 o 
   8   8   7        2.82       -1.17      1.89 o 
  -3   9   7        2.70       -0.30      2.12 o 
  -2   9   7        0.67        8.25      2.43 o 
  -1   9   7       63.07       62.28      3.35 o 
   0   9   7        2.92       -1.24      0.83 o 
   1   9   7       68.58       54.01      3.07 o 
   2   9   7       52.76       53.58      2.50 o 
   3   9   7      143.10      136.15      3.97 o 
   4   9   7       86.67       88.89      3.36 o 
   5   9   7       39.28       38.50      2.26 o 
   6   9   7        0.00       -1.19      1.33 o 
   7   9   7        0.13       -0.20      1.65 o 
   8   9   7       30.40       31.63      3.40 o 
  -2  10   7        2.07        6.89      2.54 o 
  -1  10   7       23.56       22.36      2.72 o 
   0  10   7        0.80       -1.22      1.37 o 
   1  10   7      157.94      160.12      4.13 o 
   2  10   7        6.95        3.81      1.46 o 
   3  10   7        3.31        8.10      1.47 o 
   4  10   7      217.30      213.53      4.64 o 
   5  10   7        4.69        5.67      1.47 o 
   6  10   7       11.89        9.62      2.00 o 
   7  10   7        0.35       -1.31      1.89 o 
  -1  11   7       16.68       21.46      3.70 o 
   0  11   7        1.54        2.08      2.51 o 
   1  11   7       16.78       18.39      2.40 o 
   2  11   7      308.84      303.08      6.07 o 
   3  11   7      131.31      130.03      4.47 o 
   4  11   7      107.47      102.51      5.62 o 
   5  11   7       34.07       27.01      2.83 o 
   6  11   7        5.50        3.60      1.82 o 
   7  11   7        1.14       -1.02      2.01 o 
   1  12   7        0.20       -3.02      5.24 o 
   2  12   7        3.22        3.54      1.93 o 
   3  12   7       74.60       67.62      3.50 o 
   4  12   7      264.24      262.91      8.34 o 
   5  12   7       19.76       21.13      2.34 o 
  -4 -11   8        6.83       11.65      3.21 o 
  -3 -11   8       16.46       13.61      3.49 o 
  -2 -11   8        5.26        7.85      3.24 o 
  -1 -11   8       27.07       32.29      4.43 o 
  -6 -10   8        2.30        0.07      2.51 o 
  -5 -10   8       12.54       11.25      3.16 o 
  -4 -10   8      129.72      134.87      6.47 o 
  -3 -10   8        4.96        4.78      3.24 o 
  -2 -10   8        0.09       -2.95      2.25 o 
  -1 -10   8        9.77        9.56      3.06 o 
   0 -10   8        0.42        4.04      2.96 o 
   1 -10   8       24.33       32.15      4.43 o 
  -7  -9   8        2.02       -0.79      1.93 o 
  -6  -9   8       25.75       27.96      3.71 o 
  -5  -9   8        6.86        6.86      2.71 o 
  -4  -9   8       28.91       28.93      3.74 o 
  -3  -9   8       49.16       32.71      4.79 o 
  -2  -9   8       13.27        4.98      1.73 o 
  -1  -9   8        0.17        0.68      2.30 o 
   0  -9   8        0.23       -2.21      2.22 o 
   1  -9   8        0.29       -0.64      2.43 o 
   2  -9   8        9.24       12.94      4.94 o 
  -7  -8   8        0.11       -1.23      2.00 o 
  -6  -8   8       14.76       12.87      2.61 o 
  -5  -8   8        5.97        1.70      1.78 o 
  -4  -8   8        3.62        4.74      1.78 o 
  -3  -8   8        2.55       -0.53      1.95 o 
  -2  -8   8       21.89       30.03      3.14 o 
  -1  -8   8       45.95       48.71      3.08 o 
   0  -8   8        8.19        7.34      2.75 o 
   1  -8   8      115.17      106.78      5.92 o 
   2  -8   8        2.10        2.92      2.51 o 
   3  -8   8       16.79       12.80      3.02 o 
  -7  -7   8        0.01        1.65      1.93 o 
  -6  -7   8        2.41        0.21      1.71 o 
  -5  -7   8        1.63        0.45      1.71 o 
  -4  -7   8      287.07      245.96      9.43 o 
  -3  -7   8      502.48      498.88      8.95 o 
  -2  -7   8       96.82      120.70      4.17 o 
  -1  -7   8      148.46      165.64      4.88 o 
   0  -7   8       27.45       27.86      2.90 o 
   1  -7   8      446.83      455.48     11.29 o 
   2  -7   8        1.43       -1.80      2.12 o 
   3  -7   8       38.30       41.10      4.17 o 
   4  -7   8        2.34        3.67      2.43 o 
  -8  -6   8       34.57       31.75      4.34 o 
  -7  -6   8      114.02      124.19      5.29 o 
  -6  -6   8      245.78      206.84      6.32 o 
  -5  -6   8       15.08       17.23      2.41 o 
  -4  -6   8      523.40      482.57      9.04 o 
  -3  -6   8      115.09      131.89      4.35 o 
  -2  -6   8       49.49       66.77      3.19 o 
  -1  -6   8       54.96       50.39      2.64 o 
   0  -6   8      774.53      775.27     11.44 o 
   1  -6   8       62.22       62.86      2.53 o 
   2  -6   8       10.92        8.49      2.43 o 
   3  -6   8        4.38        5.77      2.22 o 
   4  -6   8       12.62       13.50      3.74 o 
   5  -6   8       95.61      117.90      6.65 o 
  -8  -5   8       43.15       44.15      6.89 o 
  -7  -5   8       14.37       14.65      3.06 o 
  -6  -5   8      211.80      218.99      6.39 o 
  -5  -5   8       35.46       44.50      3.22 o 
  -4  -5   8        4.52        5.69      1.63 o 
  -3  -5   8      140.01      152.62      4.58 o 
  -2  -5   8       44.76       44.63      2.77 o 
  -1  -5   8        3.65        5.57      1.42 o 
   0  -5   8      338.94      345.71      5.86 o 
   1  -5   8       92.13       82.11      2.92 o 
   2  -5   8       81.76       83.75      3.38 o 
   3  -5   8        0.74       -1.40      1.87 o 
   4  -5   8       25.71       26.72      3.09 o 
   5  -5   8        1.76       -0.92      1.62 o 
  -8  -4   8        3.96        5.69      2.85 o 
  -7  -4   8       39.90       52.06      8.68 o 
  -6  -4   8       52.04       31.96      4.04 o 
  -5  -4   8      116.06       85.91      4.37 o 
  -4  -4   8        7.77       20.88      3.30 o 
  -3  -4   8      212.58      191.60      7.12 o 
  -2  -4   8       32.93       29.31      2.28 o 
  -1  -4   8        3.82        3.54      1.12 o 
   0  -4   8        0.11       -0.53      0.95 o 
   1  -4   8      101.37      101.70      2.20 o 
   2  -4   8      201.75      217.03      4.29 o 
   3  -4   8      216.56      217.17      5.12 o 
   4  -4   8        0.28        0.80      1.65 o 
   5  -4   8       16.57       21.45      2.46 o 
   6  -4   8        0.13       -1.68      2.22 o 
  -8  -3   8        0.49        1.05      3.59 o 
  -7  -3   8        1.08       10.66      3.14 o 
  -6  -3   8      113.18      140.41      6.03 o 
  -5  -3   8        0.27       -1.35      1.69 o 
  -4  -3   8      184.83      199.33      5.48 o 
  -3  -3   8      395.86      387.79      7.31 o 
  -2  -3   8       85.34       70.54      2.97 o 
  -1  -3   8      205.06      191.40      4.43 o 
   0  -3   8       20.96       20.10      1.56 o 
   1  -3   8       22.73       24.93      1.53 o 
   2  -3   8       10.23        8.67      0.85 o 
   3  -3   8       47.57       45.69      1.93 o 
   4  -3   8        9.35       12.26      2.11 o 
   5  -3   8      229.45      246.71      5.92 o 
   6  -3   8        5.15        4.49      2.33 o 
  -8  -2   8       71.96       84.06      5.92 o 
  -7  -2   8       13.55       16.84      3.06 o 
  -6  -2   8       45.95       37.73      3.60 o 
  -5  -2   8        3.46        3.86      2.00 o 
  -4  -2   8       16.97       33.81      5.24 o 
  -3  -2   8       97.35       70.34      3.22 o 
  -2  -2   8       76.72       89.13      5.27 o 
  -1  -2   8        7.31        9.65      1.40 o 
   0  -2   8      769.85      754.86      8.91 o 
   1  -2   8        0.38        1.84      0.59 o 
   2  -2   8      205.01      192.13      2.55 o 
   3  -2   8      124.80      131.95      2.64 o 
   4  -2   8       65.18       61.41      2.42 o 
   5  -2   8       37.14       44.07      2.71 o 
   6  -2   8       39.27       36.37      3.91 o 
   7  -2   8       12.03       10.81      2.84 o 
  -8  -1   8        5.69        1.80      3.74 o 
  -7  -1   8        0.54        2.15      2.22 o 
  -6  -1   8        0.12        2.06      2.00 o 
  -5  -1   8        0.04        3.55      2.00 o 
  -4  -1   8      264.38      317.77      6.74 o 
  -3  -1   8        6.88       22.90      2.64 o 
  -2  -1   8      156.23      166.82      6.29 o 
  -1  -1   8       60.69       65.46      2.68 o 
   0  -1   8       12.02        9.48      1.12 o 
   1  -1   8      231.65      279.29      3.60 o 
   2  -1   8     1139.95     1149.36     11.11 o 
   3  -1   8        2.65        1.80      0.66 o 
   4  -1   8        6.07        6.48      1.08 o 
   5  -1   8       30.68       28.89      1.93 o 
   6  -1   8        4.00        0.81      1.40 o 
   7  -1   8        0.01       -0.01      1.35 o 
  -7   0   8        0.05       -0.30      2.12 o 
  -6   0   8       36.40       65.75      7.19 o 
  -5   0   8      662.39      715.05     23.93 o 
  -4   0   8        0.58        0.65      2.60 o 
  -3   0   8      529.10      479.51     10.06 o 
  -2   0   8      328.24      342.43      8.98 o 
  -1   0   8     1087.83     1137.64     14.41 o 
   0   0   8       55.17       64.99      4.51 o 
   1   0   8      669.96      676.24      7.85 o 
   2   0   8      184.75      191.40      2.74 o 
   3   0   8       92.07       72.98      1.51 o 
   4   0   8       41.78       53.94      1.79 o 
   5   0   8        0.05        0.06      1.27 o 
   6   0   8       11.34       16.32      2.49 o 
   7   0   8        0.03       -0.35      2.06 o 
   8   0   8       67.61       79.06      3.98 o 
  -7   1   8        5.06        9.66      2.85 o 
  -6   1   8       73.70       54.35      4.12 o 
  -5   1   8       35.50       35.56      2.76 o 
  -4   1   8      117.78      100.98      3.07 o 
  -3   1   8      449.09      358.46      6.56 o 
  -2   1   8      181.63      185.47      5.61 o 
  -1   1   8      376.76      335.11      8.98 o 
   0   1   8      376.51      408.51      6.74 o 
   1   1   8      206.94      209.36      4.30 o 
   2   1   8      633.22      642.52      7.52 o 
   3   1   8      233.04      247.09      3.49 o 
   4   1   8       11.63        5.99      0.92 o 
   5   1   8        0.05        0.62      1.30 o 
   6   1   8       44.49       40.55      5.09 o 
   7   1   8        4.23        2.65      1.47 o 
   8   1   8        1.43        1.44      1.96 o 
  -7   2   8       76.25       84.20      6.29 o 
  -6   2   8        0.55       -2.86      1.91 o 
  -5   2   8       36.89       33.40      3.39 o 
  -4   2   8        9.36        6.58      1.34 o 
  -3   2   8       18.70        4.23      1.17 o 
  -2   2   8       46.27       65.72      2.91 o 
  -1   2   8        9.30        8.93      1.54 o 
   0   2   8        6.07        8.11      1.12 o 
   1   2   8       15.33       13.88      1.51 o 
   2   2   8       30.18       31.80      1.35 o 
   3   2   8      345.85      317.34      4.36 o 
   4   2   8       44.38       30.48      3.43 o 
   5   2   8      477.70      474.17     10.53 o 
   6   2   8        2.39       -0.60      1.91 o 
   7   2   8      123.19      127.31      4.56 o 
   8   2   8       14.26       16.51      2.43 o 
  -7   3   8       46.33       61.46      4.97 o 
  -6   3   8       12.46        5.64      2.43 o 
  -5   3   8       26.46       15.15      2.84 o 
  -4   3   8       29.90       39.34      3.39 o 
  -3   3   8        1.09       -1.10      0.74 o 
  -2   3   8       36.69       23.74      3.34 o 
  -1   3   8        1.07        2.88      1.14 o 
   0   3   8      341.23      346.99      5.45 o 
   1   3   8      121.68      107.70      2.95 o 
   2   3   8       88.47       80.71      2.12 o 
   3   3   8        6.43        8.76      1.09 o 
   4   3   8      188.89      228.00      6.66 o 
   5   3   8      398.77      413.59      7.97 o 
   6   3   8        0.04        1.17      1.43 o 
   7   3   8        6.61        9.64      4.43 o 
   8   3   8       10.25        7.89      2.06 o 
  -6   4   8        0.01        2.25      2.33 o 
  -5   4   8        2.06       -0.50      1.87 o 
  -4   4   8       84.47       72.37      3.55 o 
  -3   4   8       81.84       59.29      1.72 o 
  -2   4   8       49.85       43.86      1.98 o 
  -1   4   8       47.58       62.51      2.26 o 
   0   4   8      842.05      875.94     10.35 o 
   1   4   8       85.63       72.02      2.61 o 
   2   4   8      513.55      536.62      9.17 o 
   3   4   8       55.83       56.29      1.58 o 
   4   4   8       67.28       51.97      2.72 o 
   5   4   8      208.08      182.79      4.22 o 
   6   4   8      501.63      455.21      8.73 o 
   7   4   8       21.39       21.32      2.56 o 
   8   4   8       14.27       15.39      2.65 o 
  -6   5   8        3.14        2.99      2.33 o 
  -5   5   8        0.16       -2.86      1.91 o 
  -4   5   8      117.57      131.92      6.44 o 
  -3   5   8       42.82       24.23      2.11 o 
  -2   5   8        0.53        5.80      1.74 o 
  -1   5   8       27.87       14.50      1.21 o 
   0   5   8       90.74      103.71      3.22 o 
   1   5   8      667.14      686.69      7.95 o 
   2   5   8      157.79      159.53      3.43 o 
   3   5   8      552.69      580.99      6.98 o 
   4   5   8      462.91      490.84      5.14 o 
   5   5   8       51.28       55.38      2.82 o 
   6   5   8      244.82      242.63      8.52 o 
   7   5   8        4.30        2.20      1.71 o 
   8   5   8      185.62      172.17      6.01 o 
  -5   6   8        5.04        8.83      2.54 o 
  -4   6   8       51.08       33.41      4.34 o 
  -3   6   8       27.23       21.81      3.80 o 
  -2   6   8       67.40       51.29      2.95 o 
  -1   6   8       44.05       69.77      2.06 o 
   0   6   8       40.76       31.53      1.51 o 
   1   6   8       11.98        7.42      1.07 o 
   2   6   8      213.31      271.98      4.60 o 
   3   6   8      128.09      138.63      3.21 o 
   4   6   8       81.32       67.24      2.26 o 
   5   6   8       36.71       52.39      2.89 o 
   6   6   8      134.36      132.47      5.62 o 
   7   6   8      174.63      161.99      6.71 o 
   8   6   8      202.48      209.57      9.45 o 
  -4   7   8       50.92       42.21      6.29 o 
  -3   7   8        5.98        3.44      2.12 o 
  -2   7   8       27.84       37.25      2.60 o 
  -1   7   8       71.51       47.30      1.99 o 
   0   7   8      336.80      351.14      6.57 o 
   1   7   8       18.91       28.14      1.36 o 
   2   7   8        0.97       -0.39      1.15 o 
   3   7   8       32.88       40.88      2.09 o 
   4   7   8       49.25       44.53      2.04 o 
   5   7   8       15.96       18.94      1.53 o 
   6   7   8      112.62      104.50      8.47 o 
   7   7   8       84.11       84.05      7.11 o 
   8   7   8        5.98        6.31      2.30 o 
  -4   8   8       34.98       40.32      7.19 o 
  -3   8   8       16.54       10.45      2.64 o 
  -2   8   8       12.37       10.36      2.54 o 
  -1   8   8        7.10       12.94      1.94 o 
   0   8   8        0.26       -0.35      0.99 o 
   1   8   8      254.54      266.21      6.26 o 
   2   8   8        4.05        1.17      1.02 o 
   3   8   8        3.27        2.23      1.12 o 
   4   8   8      411.43      440.81      6.41 o 
   5   8   8      113.59      101.10      2.98 o 
   6   8   8       45.53       48.34      3.14 o 
   7   8   8        6.35        5.27      2.13 o 
   8   8   8        3.54        1.29      2.16 o 
  -3   9   8        6.87        7.19      2.75 o 
  -2   9   8        0.40        3.62      2.99 o 
  -1   9   8       50.98       60.75      8.68 o 
   0   9   8        2.07       -1.36      1.34 o 
   1   9   8        2.47        0.04      1.10 o 
   2   9   8       10.86        6.93      1.85 o 
   3   9   8       39.96       42.85      2.30 o 
   4   9   8      423.96      449.42      6.68 o 
   5   9   8        2.95       -0.21      1.16 o 
   6   9   8        7.99        6.02      2.28 o 
   7   9   8       27.48       20.12      2.77 o 
  -2  10   8        9.58       14.49      3.29 o 
  -1  10   8       27.64       22.66      4.34 o 
   0  10   8       12.03        9.38      2.28 o 
   1  10   8       30.84       33.38      3.00 o 
   2  10   8      123.05      117.63      3.98 o 
   3  10   8       17.02       15.70      1.96 o 
   4  10   8       79.90       73.28      3.01 o 
   5  10   8      183.77      200.78      4.60 o 
   6  10   8       10.29        9.26      1.90 o 
   7  10   8      117.36      129.72     10.11 o 
   0  11   8        1.68       -1.50      2.54 o 
   1  11   8        1.34        0.13      1.76 o 
   2  11   8        0.11        3.08      1.85 o 
   3  11   8      490.87      516.32     14.59 o 
   4  11   8      103.45      105.94      4.34 o 
   5  11   8        3.86        2.68      1.92 o 
   6  11   8        1.00        3.02      1.82 o 
   2  12   8       26.48       31.66      3.12 o 
   3  12   8      201.97      196.58      6.74 o 
   4  12   8       72.36       80.63      3.89 o 
  -5 -10   9       10.63       20.12      3.66 o 
  -4 -10   9        5.51        2.38      3.14 o 
  -3 -10   9       27.72       37.91      3.91 o 
  -2 -10   9        9.44        7.71      3.59 o 
  -1 -10   9       17.56       17.11      4.04 o 
   0 -10   9        6.00       19.66      3.79 o 
  -6  -9   9       11.49       11.29      4.64 o 
  -5  -9   9       10.60        5.95      2.87 o 
  -4  -9   9      105.26      111.24     14.22 o 
  -3  -9   9        5.75        9.45      2.58 o 
  -2  -9   9        8.45        4.83      1.89 o 
  -1  -9   9       55.90       58.67      5.49 o 
   0  -9   9        9.52        8.16      3.28 o 
   1  -9   9       30.48       25.30      4.12 o 
  -6  -8   9       17.18       11.13      2.69 o 
  -5  -8   9        8.17        8.83      2.17 o 
  -4  -8   9       48.54       50.08      4.52 o 
  -3  -8   9       45.84       34.31      3.87 o 
  -2  -8   9       30.51       44.29      7.94 o 
  -1  -8   9       97.12      101.52      5.37 o 
   0  -8   9      279.00      300.19      9.62 o 
   1  -8   9      296.45      292.34     17.37 o 
   2  -8   9       91.83       95.19      9.88 o 
   3  -8   9       13.15       10.63      3.18 o 
  -7  -7   9       28.18       39.40      3.74 o 
  -6  -7   9        0.03        0.25      1.93 o 
  -5  -7   9      165.26      145.50      5.28 o 
  -4  -7   9        9.23        4.75      1.89 o 
  -3  -7   9        6.27       12.05      2.91 o 
  -2  -7   9       74.78       64.40      5.84 o 
  -1  -7   9      274.64      261.45      6.25 o 
   0  -7   9      117.97      132.79      4.31 o 
   1  -7   9       46.26       51.80      4.86 o 
   2  -7   9      116.76      122.99      6.22 o 
   3  -7   9       54.24       53.17      5.54 o 
   4  -7   9        0.01       -0.90      2.30 o 
  -7  -6   9        5.05        0.13      2.43 o 
  -6  -6   9       45.71       32.66      3.22 o 
  -5  -6   9        0.11       -1.45      1.54 o 
  -4  -6   9       49.89       57.30      4.68 o 
  -3  -6   9       78.97       81.69      3.82 o 
  -2  -6   9        4.75        2.28      1.60 o 
  -1  -6   9      273.00      288.39      7.76 o 
   0  -6   9     1229.17     1229.18     16.45 o 
   1  -6   9      406.22      392.08     23.06 o 
   2  -6   9       35.02       34.43      3.74 o 
   3  -6   9        3.59        5.66      2.43 o 
   4  -6   9        0.01        0.01      2.22 o 
  -7  -5   9       26.29       31.73      3.91 o 
  -6  -5   9       21.73       10.86      2.28 o 
  -5  -5   9      230.96      194.59      5.92 o 
  -4  -5   9        0.11        1.98      1.66 o 
  -3  -5   9       51.74       57.52      3.42 o 
  -2  -5   9      307.88      315.89      6.60 o 
  -1  -5   9      270.34      253.44      5.50 o 
   0  -5   9     1245.57     1276.29     16.79 o 
   1  -5   9      126.99      141.11      4.06 o 
   2  -5   9       18.77       16.66      4.79 o 
   3  -5   9       10.29        7.64      2.33 o 
   4  -5   9        2.61        1.24      2.09 o 
   5  -5   9        4.81        1.33      2.43 o 
  -7  -4   9       35.84       42.28      4.43 o 
  -6  -4   9       11.40        6.44      2.54 o 
  -5  -4   9      277.41      287.53      7.08 o 
  -4  -4   9      119.50      122.44      4.49 o 
  -3  -4   9       89.00       84.20      3.74 o 
  -2  -4   9        0.73        0.83      1.24 o 
  -1  -4   9       27.67       32.99      2.34 o 
   0  -4   9      229.20      254.78      4.74 o 
   1  -4   9      196.94      182.01      3.76 o 
   2  -4   9      400.25      418.51      9.68 o 
   3  -4   9       12.17       14.86      2.99 o 
   4  -4   9       30.46       37.41      3.37 o 
   5  -4   9        6.88        6.29      2.75 o 
   6  -4   9       13.81       14.59      3.31 o 
  -7  -3   9       19.01       21.52      3.70 o 
  -6  -3   9        1.97        0.87      2.22 o 
  -5  -3   9      375.54      314.52     11.38 o 
  -4  -3   9      129.50      124.89      8.39 o 
  -3  -3   9       72.13       60.55      3.32 o 
  -2  -3   9      433.16      457.79      8.05 o 
  -1  -3   9        4.41        1.76      1.15 o 
   0  -3   9       44.92       45.33      2.58 o 
   1  -3   9      231.32      216.64      3.67 o 
   2  -3   9        0.56       -0.09      1.57 o 
   3  -3   9      175.96      176.15      4.53 o 
   4  -3   9       14.81       20.52      2.59 o 
   5  -3   9       47.71       45.78      7.64 o 
   6  -3   9       45.71       39.74      4.34 o 
  -7  -2   9      120.38      117.07      6.46 o 
  -6  -2   9        0.99        9.51      3.74 o 
  -5  -2   9        1.67        5.61      2.55 o 
  -4  -2   9       13.39        7.80      3.14 o 
  -3  -2   9       21.08       21.56      3.29 o 
  -2  -2   9      234.31      202.98      5.01 o 
  -1  -2   9      320.47      333.83      6.34 o 
   0  -2   9      313.16      314.01      7.15 o 
   1  -2   9      339.25      320.96      4.54 o 
   2  -2   9       10.74       15.10      1.16 o 
   3  -2   9        5.67        5.10      1.22 o 
   4  -2   9        0.03        0.76      1.27 o 
   5  -2   9        4.82        8.68      2.54 o 
   6  -2   9      109.85      114.85      6.14 o 
  -7  -1   9       12.09       19.49      3.49 o 
  -6  -1   9       43.84       55.49      4.64 o 
  -5  -1   9        7.41       13.59      2.75 o 
  -4  -1   9       30.77       23.96      2.99 o 
  -3  -1   9      345.28      348.24      8.57 o 
  -2  -1   9        5.83        2.12      1.58 o 
  -1  -1   9       13.11       16.68      1.78 o 
   0  -1   9       74.09       76.25      2.51 o 
   1  -1   9        5.95        6.19      0.98 o 
   2  -1   9      222.55      191.39      3.27 o 
   3  -1   9       20.87       25.02      2.38 o 
   4  -1   9       88.41       73.86      3.79 o 
   5  -1   9       12.35       11.39      2.84 o 
   6  -1   9       27.76       23.19      2.60 o 
   7  -1   9        5.26        3.31      4.34 o 
  -7   0   9       23.42       20.35      3.49 o 
  -6   0   9        9.96       12.05      2.94 o 
  -5   0   9      355.93      321.26      9.00 o 
  -4   0   9      142.66      118.96      4.25 o 
  -3   0   9      189.33      216.61      6.67 o 
  -2   0   9       85.08       77.06      4.12 o 
  -1   0   9        0.19        0.45      1.27 o 
   0   0   9      145.56      171.51      4.26 o 
   1   0   9      247.44      274.67      5.29 o 
   2   0   9       30.48       37.68      1.61 o 
   3   0   9      163.82      150.86      2.48 o 
   4   0   9      221.22      235.17     10.48 o 
   5   0   9        0.67       -2.01      1.34 o 
   6   0   9       94.26       82.91      3.92 o 
   7   0   9       43.05       44.91      3.14 o 
  -7   1   9        0.28       -1.02      4.34 o 
  -6   1   9        8.91       15.14      4.49 o 
  -5   1   9       57.94       63.45      4.55 o 
  -4   1   9        2.75        0.46      1.11 o 
  -3   1   9      930.79      943.54     16.51 o 
  -2   1   9       58.71       42.81      3.44 o 
  -1   1   9      415.69      461.61     10.78 o 
   0   1   9       10.62       20.94      2.39 o 
   1   1   9      452.16      483.19      7.70 o 
   2   1   9        0.59        2.07      0.85 o 
   3   1   9       97.96      106.75      4.45 o 
   4   1   9        6.12        1.14      1.33 o 
   5   1   9        0.01       -0.67      1.15 o 
   6   1   9      278.88      294.46      8.56 o 
   7   1   9       11.32        8.84      1.86 o 
  -7   2   9       28.25       29.17      3.91 o 
  -6   2   9       21.08       27.57      9.28 o 
  -5   2   9       43.72       55.28      4.34 o 
  -4   2   9       80.94       58.28      4.23 o 
  -3   2   9      559.37      551.19      7.78 o 
  -2   2   9      754.59      770.44     11.35 o 
  -1   2   9      165.86      204.59      5.01 o 
   0   2   9       10.41        7.49      1.20 o 
   1   2   9       48.19       47.70      2.25 o 
   2   2   9      106.97       97.94      2.18 o 
   3   2   9      171.07      171.29      2.95 o 
   4   2   9        1.40        1.82      1.02 o 
   5   2   9       18.43       13.79      1.84 o 
   6   2   9        0.55        0.97      1.40 o 
   7   2   9       14.22       16.13      2.34 o 
   8   2   9        1.39       -0.27      1.71 o 
  -6   3   9        1.90        0.60      2.33 o 
  -5   3   9        1.65        2.84      2.33 o 
  -4   3   9      247.81      310.55      8.57 o 
  -3   3   9      161.69      164.19      3.68 o 
  -2   3   9      342.91      337.13      6.78 o 
  -1   3   9       13.05       -0.70      1.26 o 
   0   3   9       19.52       28.82      1.93 o 
   1   3   9       49.95       46.73      2.85 o 
   2   3   9       24.13       20.84      1.22 o 
   3   3   9        9.44       10.73      1.02 o 
   4   3   9       73.10       76.41      2.60 o 
   5   3   9      325.16      329.09      8.86 o 
   6   3   9      100.86      106.43      4.38 o 
   7   3   9        2.39        1.30      1.66 o 
   8   3   9       15.54       10.76      2.45 o 
  -6   4   9        0.50       -0.38      2.22 o 
  -5   4   9        1.23       -2.40      2.12 o 
  -4   4   9       32.87       17.60      3.14 o 
  -3   4   9       57.80       64.12      2.67 o 
  -2   4   9       81.26       73.90      2.56 o 
  -1   4   9      141.22      187.85      4.04 o 
   0   4   9      146.32      131.16      3.49 o 
   1   4   9        3.60        1.90      1.08 o 
   2   4   9      230.69      224.60      3.39 o 
   3   4   9        6.90        6.89      0.90 o 
   4   4   9      156.75      145.44      4.57 o 
   5   4   9        0.25        1.01      1.43 o 
   6   4   9        0.86        2.23      1.59 o 
   7   4   9       44.67       42.44      3.42 o 
   8   4   9      202.40      234.68      6.87 o 
  -5   5   9       17.85       22.67      3.28 o 
  -4   5   9       14.05       31.58      3.49 o 
  -3   5   9       47.13       35.78      2.64 o 
  -2   5   9       73.13       57.24      2.74 o 
  -1   5   9        4.37       15.54      1.51 o 
   0   5   9       65.11       78.09      3.79 o 
   1   5   9        1.83        2.18      1.14 o 
   2   5   9        0.05        1.75      1.03 o 
   3   5   9      175.96      171.82      3.52 o 
   4   5   9      664.54      667.30      6.59 o 
   5   5   9        4.68        2.99      1.33 o 
   6   5   9        2.89        1.40      1.56 o 
   7   5   9       15.60        8.44      2.23 o 
   8   5   9        7.68        8.44      3.23 o 
  -5   6   9       29.80       30.01      4.64 o 
  -4   6   9       30.97       27.52      3.49 o 
  -3   6   9        3.23        7.50      1.77 o 
  -2   6   9        5.33        6.45      1.59 o 
  -1   6   9      360.90      392.94      5.61 o 
   0   6   9        1.08        0.54      0.92 o 
   1   6   9       16.58       14.17      1.04 o 
   2   6   9      165.88      171.44      3.77 o 
   3   6   9      100.43      108.44      5.27 o 
   4   6   9       12.95       10.62      1.24 o 
   5   6   9        1.71        0.79      1.27 o 
   6   6   9        3.25        3.52      1.76 o 
   7   6   9       53.49       43.97      3.55 o 
   8   6   9       10.99        8.38      3.46 o 
  -4   7   9        5.43       14.00      2.96 o 
  -3   7   9       70.97       85.49      8.08 o 
  -2   7   9       13.00        9.11      1.80 o 
  -1   7   9        2.92        7.12      1.67 o 
   0   7   9        9.13       13.09      1.40 o 
   1   7   9      115.78      125.44      3.92 o 
   2   7   9       28.65       31.14      2.22 o 
   3   7   9      122.65      130.04      3.69 o 
   4   7   9      189.38      190.31      5.34 o 
   5   7   9       11.49       14.26      1.90 o 
   6   7   9        7.15        9.72      2.16 o 
   7   7   9        8.36        7.68      2.30 o 
   8   7   9       31.19       28.88      3.40 o 
  -3   8   9        2.12        5.01      2.43 o 
  -2   8   9        5.47        2.90      2.43 o 
  -1   8   9       85.25       56.35      3.38 o 
   0   8   9       19.14       13.03      1.55 o 
   1   8   9        6.75        4.86      1.24 o 
   2   8   9      101.49      101.78      3.04 o 
   3   8   9        3.97        2.29      1.17 o 
   4   8   9      494.69      502.00     10.26 o 
   5   8   9        5.90        4.70      1.63 o 
   6   8   9        0.32       -0.45      1.66 o 
   7   8   9        6.99        9.09      3.27 o 
  -2   9   9        0.04        2.50      3.74 o 
  -1   9   9      142.40      137.58      7.04 o 
   0   9   9        0.09       -1.24      1.40 o 
   1   9   9        0.47       -1.83      1.22 o 
   2   9   9        5.88        6.27      1.53 o 
   3   9   9        0.92        0.67      1.19 o 
   4   9   9        5.60        5.25      1.41 o 
   5   9   9       84.02       85.30      4.11 o 
   6   9   9        0.14       -2.33      1.56 o 
   7   9   9       13.62        5.84      2.72 o 
  -1  10   9       19.88       18.79      3.49 o 
   0  10   9       11.35       10.83      2.47 o 
   1  10   9        0.21       -0.98      1.52 o 
   2  10   9       10.42       10.37      1.87 o 
   3  10   9      211.60      201.59      5.83 o 
   4  10   9        4.90        3.55      1.74 o 
   5  10   9        1.50       -0.14      1.57 o 
   6  10   9        8.06        8.02      2.33 o 
   0  11   9       32.06       36.75      4.64 o 
   1  11   9        4.65        5.63      2.02 o 
   2  11   9       19.04       20.81      2.69 o 
   3  11   9        5.81        7.52      1.94 o 
   4  11   9        0.13       -0.53      1.49 o 
   5  11   9        0.34        3.68      3.27 o 
  -3 -10  10        3.36        5.39      3.18 o 
  -2 -10  10       29.96       27.31      4.34 o 
  -5  -9  10        0.21       -0.17      2.66 o 
  -4  -9  10       29.43       26.49      3.65 o 
  -3  -9  10       49.37       51.08      4.53 o 
  -2  -9  10       37.64       40.46      4.76 o 
  -1  -9  10        8.74        9.73      3.39 o 
   0  -9  10        4.52        7.27      3.06 o 
  -6  -8  10       22.20       28.48      4.94 o 
  -5  -8  10       13.03       13.10      3.02 o 
  -4  -8  10       64.35       57.28      4.96 o 
  -3  -8  10        2.82        4.11      2.40 o 
  -2  -8  10        3.94        3.58      2.11 o 
  -1  -8  10       12.56        8.74      3.02 o 
   0  -8  10       77.71       81.84      7.19 o 
   1  -8  10       16.11        8.78      3.06 o 
   2  -8  10       35.15       36.35      4.39 o 
  -6  -7  10       14.99       12.84      2.63 o 
  -5  -7  10       65.64       64.95      4.21 o 
  -4  -7  10       52.88       49.08      4.04 o 
  -3  -7  10        3.11        3.18      2.99 o 
  -2  -7  10        1.34        4.48      2.22 o 
  -1  -7  10        9.46       11.62      2.14 o 
   0  -7  10        0.09       -0.80      2.22 o 
   1  -7  10       32.27       41.13      4.52 o 
   2  -7  10        1.84        2.25      3.14 o 
   3  -7  10       42.72       47.68      4.73 o 
  -7  -6  10        0.61        3.17      2.64 o 
  -6  -6  10       43.32       51.40      4.09 o 
  -5  -6  10       13.46        9.98      2.23 o 
  -4  -6  10       14.49       10.76      2.16 o 
  -3  -6  10       65.98       76.46      4.56 o 
  -2  -6  10        2.95        1.51      1.94 o 
  -1  -6  10      475.00      447.18      8.72 o 
   0  -6  10       58.45       66.94      3.44 o 
   1  -6  10       20.63       13.31      3.15 o 
   2  -6  10       52.79       50.37      5.24 o 
   3  -6  10        0.86        1.20      2.37 o 
   4  -6  10        4.16        3.59      3.59 o 
  -7  -5  10        6.62        8.92      6.89 o 
  -6  -5  10        1.17        3.27      4.04 o 
  -5  -5  10        0.25        0.55      1.76 o 
  -4  -5  10      197.79      157.31      5.29 o 
  -3  -5  10       63.73       48.92      3.20 o 
  -2  -5  10        1.32       -0.41      1.36 o 
  -1  -5  10      389.55      421.09      9.80 o 
   0  -5  10      220.61      201.25      5.50 o 
   1  -5  10        9.26        9.54      1.66 o 
   2  -5  10       70.34       71.27      4.89 o 
   3  -5  10       99.82      107.71     12.88 o 
   4  -5  10        3.14        5.09      3.59 o 
  -7  -4  10        1.97       -0.75      2.54 o 
  -6  -4  10       47.51       38.54      4.22 o 
  -5  -4  10       56.29       52.97      4.64 o 
  -4  -4  10      410.00      356.68      7.89 o 
  -3  -4  10       49.90       37.78      2.97 o 
  -2  -4  10       12.72       13.49      3.60 o 
  -1  -4  10       19.93       24.90      2.25 o 
   0  -4  10      383.37      430.31      7.03 o 
   1  -4  10      404.92      433.20      7.78 o 
   2  -4  10       41.08       42.79      2.51 o 
   3  -4  10        7.30        4.19      2.99 o 
   4  -4  10      107.59      105.70      6.62 o 
   5  -4  10       50.49       54.77      9.73 o 
  -7  -3  10       26.13       37.17      6.44 o 
  -6  -3  10       12.57       12.03      2.96 o 
  -5  -3  10        4.37        4.02      3.59 o 
  -4  -3  10       25.69       38.37      3.81 o 
  -3  -3  10      151.52      159.92      5.37 o 
  -2  -3  10       45.36       43.00      3.57 o 
  -1  -3  10      237.38      211.74      5.24 o 
   0  -3  10     1303.64     1324.65     20.31 o 
   1  -3  10      282.29      272.55      6.15 o 
   2  -3  10       14.72       14.27      1.71 o 
   3  -3  10       60.44       78.33      4.21 o 
   4  -3  10      123.47      132.35      5.32 o 
   5  -3  10       14.45        7.04      2.75 o 
   6  -3  10        1.00       -1.86      2.00 o 
  -7  -2  10        2.08        7.73      3.15 o 
  -6  -2  10       99.41      105.22      6.13 o 
  -5  -2  10      179.02      165.03      8.23 o 
  -4  -2  10       19.65       27.71      3.18 o 
  -3  -2  10       46.45       36.43      8.83 o 
  -2  -2  10       10.14       12.06      1.84 o 
  -1  -2  10     1447.56     1465.60     18.50 o 
   0  -2  10      305.11      302.36      6.11 o 
   1  -2  10       29.52       35.75      2.09 o 
   2  -2  10        4.64        6.78      1.47 o 
   3  -2  10      127.97      125.68      4.94 o 
   4  -2  10        8.85        9.41      1.73 o 
   5  -2  10       62.21       67.37      5.16 o 
   6  -2  10       17.90       20.13      3.70 o 
  -7  -1  10        0.84        3.94      2.73 o 
  -6  -1  10       57.46       59.18      6.14 o 
  -5  -1  10       67.31       69.73      5.08 o 
  -4  -1  10       36.74       26.03      3.29 o 
  -3  -1  10        8.10       13.03      2.40 o 
  -2  -1  10        1.63        0.26      1.58 o 
  -1  -1  10      123.18      145.82      5.40 o 
   0  -1  10      135.54      127.34      3.92 o 
   1  -1  10      189.82      195.74      3.58 o 
   2  -1  10       97.34       84.80      2.54 o 
   3  -1  10      163.38      160.08      5.90 o 
   4  -1  10      205.78      184.95      4.74 o 
   5  -1  10        3.02        4.33      2.51 o 
   6  -1  10       46.95       46.68      6.34 o 
  -7   0  10        3.18        6.88      3.02 o 
  -6   0  10        4.68        7.62      4.19 o 
  -5   0  10      122.56      126.38      6.13 o 
  -4   0  10      226.51      283.25      8.46 o 
  -3   0  10        0.23       -0.48      1.79 o 
  -2   0  10       73.84       86.64      4.55 o 
  -1   0  10       32.00       22.75      3.59 o 
   0   0  10       27.50       19.04      2.33 o 
   1   0  10      597.50      596.00      9.09 o 
   2   0  10        0.20       -0.19      0.81 o 
   3   0  10       36.05       39.79      2.17 o 
   4   0  10      142.57      131.12      5.46 o 
   5   0  10      307.19      321.63      7.28 o 
   6   0  10       39.40       34.02      2.94 o 
   7   0  10        3.76        4.04      2.37 o 
  -6   1  10       21.04       26.30      3.70 o 
  -5   1  10       11.37       13.64      2.96 o 
  -4   1  10       95.44       86.06      5.18 o 
  -3   1  10     1015.91     1122.75     15.60 o 
  -2   1  10       97.31      117.27      5.18 o 
  -1   1  10      482.06      505.86     10.79 o 
   0   1  10        2.37       -1.65      1.48 o 
   1   1  10        3.15        6.60      1.41 o 
   2   1  10       10.80        4.22      1.38 o 
   3   1  10       61.01       68.09      4.11 o 
   4   1  10        0.02       -0.59      1.19 o 
   5   1  10       27.54       15.15      2.07 o 
   6   1  10       23.58       22.31      3.44 o 
   7   1  10       21.90       23.27      2.70 o 
  -6   2  10       48.98       50.10      4.55 o 
  -5   2  10       15.22       21.46      4.04 o 
  -4   2  10       12.29       13.69      2.73 o 
  -3   2  10      397.93      354.36      7.35 o 
  -2   2  10      293.96      349.45      7.19 o 
  -1   2  10      113.89      106.70      4.08 o 
   0   2  10        6.65       -0.92      1.33 o 
   1   2  10        6.81       10.16      1.49 o 
   2   2  10      708.36      713.16      7.32 o 
   3   2  10      636.26      639.31      7.20 o 
   4   2  10        0.02        1.53      4.17 o 
   5   2  10        6.68        3.46      1.94 o 
   6   2  10        0.71        0.73      1.87 o 
   7   2  10       21.41       24.91      3.47 o 
  -6   3  10        0.22        0.84      2.64 o 
  -5   3  10       43.48       56.21      4.76 o 
  -4   3  10       49.72       45.82      4.12 o 
  -3   3  10       28.67       18.33      2.94 o 
  -2   3  10       32.08       53.51      3.26 o 
  -1   3  10       83.78       94.66      4.06 o 
   0   3  10        2.73       -0.76      1.82 o 
   1   3  10       29.17       27.42      1.93 o 
   2   3  10       60.58       55.35      1.86 o 
   3   3  10       29.44       31.46      1.55 o 
   4   3  10        0.43        0.84      0.95 o 
   5   3  10      194.17      205.88      7.37 o 
   6   3  10        5.27        4.29      1.73 o 
   7   3  10       34.10       28.45      3.04 o 
  -5   4  10        4.21        0.77      2.99 o 
  -4   4  10       19.06       17.56      3.06 o 
  -3   4  10       19.96       25.78      2.69 o 
  -2   4  10       18.99       10.95      1.39 o 
  -1   4  10       19.21       20.24      1.76 o 
   0   4  10       58.71       44.53      2.94 o 
   1   4  10       15.51       18.27      1.86 o 
   2   4  10       28.08       24.51      1.30 o 
   3   4  10        0.33        0.66      0.77 o 
   4   4  10        0.29        0.54      1.32 o 
   5   4  10       73.96       72.08      3.97 o 
   6   4  10        0.21       -0.90      2.05 o 
   7   4  10        4.03        3.48      2.01 o 
  -5   5  10        5.74       19.32      3.59 o 
  -4   5  10       11.75        7.60      4.34 o 
  -3   5  10        3.25        1.25      1.64 o 
  -2   5  10        0.36        0.27      1.04 o 
  -1   5  10       73.54       73.77      4.67 o 
   0   5  10        0.12        3.26      1.24 o 
   1   5  10      103.18       97.89      3.31 o 
   2   5  10       35.73       25.97      1.15 o 
   3   5  10      153.98      132.23      3.19 o 
   4   5  10        0.03        0.47      0.73 o 
   5   5  10        3.59        5.48      1.89 o 
   6   5  10        1.22       -1.73      1.71 o 
   7   5  10       65.03       68.43      5.61 o 
  -4   6  10       16.34       30.24      3.91 o 
  -3   6  10        0.21        3.25      1.80 o 
  -2   6  10       47.97       59.72      4.41 o 
  -1   6  10        5.81        8.04      1.99 o 
   0   6  10       23.67       11.84      1.44 o 
   1   6  10        1.86       -0.02      0.98 o 
   2   6  10        1.70        0.15      1.05 o 
   3   6  10      197.38      207.32      4.98 o 
   4   6  10      107.26      104.32      2.82 o 
   5   6  10       61.58       53.13      3.68 o 
   6   6  10        6.69        2.67      1.89 o 
   7   6  10      298.98      274.60      7.69 o 
  -3   7  10        0.06        1.74      3.89 o 
  -2   7  10      264.33      233.76      6.19 o 
  -1   7  10        5.77        8.77      1.89 o 
   0   7  10        2.88        1.93      1.19 o 
   1   7  10       26.75       24.46      2.42 o 
   2   7  10       76.56       70.01      2.93 o 
   3   7  10       89.04       73.55      4.62 o 
   4   7  10      116.70      114.52      3.18 o 
   5   7  10        2.94        2.87      1.61 o 
   6   7  10       40.96       35.63      3.40 o 
   7   7  10      207.75      221.60      7.08 o 
  -3   8  10       14.71       16.41      3.37 o 
  -2   8  10       32.77       23.25      3.60 o 
  -1   8  10       62.45       55.01      3.57 o 
   0   8  10        3.24        0.03      1.63 o 
   1   8  10       20.36       21.51      2.72 o 
   2   8  10       41.17       52.96      3.49 o 
   3   8  10      197.14      210.55      4.48 o 
   4   8  10        0.00        0.31      1.24 o 
   5   8  10        4.22        8.18      1.90 o 
   6   8  10       12.65       12.43      2.51 o 
   7   8  10       25.54       24.04      3.15 o 
  -2   9  10        6.06        9.27      3.06 o 
  -1   9  10        7.39       10.59      3.06 o 
   0   9  10       29.55       25.73      4.66 o 
   1   9  10       21.97       23.90      2.80 o 
   2   9  10        3.78       -0.80      1.30 o 
   3   9  10        2.05        3.19      1.37 o 
   4   9  10        0.35       -1.82      1.86 o 
   5   9  10        8.01        7.02      1.89 o 
   6   9  10       56.21       54.89      4.08 o 
   0  10  10       18.87       14.58      5.39 o 
   1  10  10       31.83       32.53      3.12 o 
   2  10  10        0.61        2.57      1.98 o 
   3  10  10       37.11       34.76      3.28 o 
   4  10  10        9.18        6.70      2.14 o 
   5  10  10       31.22       27.94      2.74 o 
   2  11  10        0.32       -2.56      1.71 o 
   3  11  10       89.06       80.53      6.14 o 
  -3  -9  11       22.45       17.86      3.26 o 
  -2  -9  11       19.58       16.20      6.44 o 
  -1  -9  11       36.73       45.34      6.29 o 
  -5  -8  11        6.74        6.14      4.64 o 
  -4  -8  11        1.22       -0.47      2.16 o 
  -3  -8  11       17.78       14.60      2.99 o 
  -2  -8  11       12.89       15.01      2.50 o 
  -1  -8  11        3.44        2.99      2.75 o 
   0  -8  11        8.18        5.43      2.85 o 
   1  -8  11        0.03       -1.65      2.54 o 
  -5  -7  11        0.19        3.69      2.66 o 
  -4  -7  11        3.43        5.46      2.54 o 
  -3  -7  11       66.99       49.04      6.74 o 
  -2  -7  11        9.48       16.58      2.94 o 
  -1  -7  11      115.23      143.13      5.36 o 
   0  -7  11       17.40       33.84      4.23 o 
   1  -7  11       21.30       16.13      3.39 o 
   2  -7  11        0.16       -2.84      2.33 o 
  -6  -6  11       12.02       20.66      3.10 o 
  -5  -6  11       20.10       24.43      2.99 o 
  -4  -6  11       12.52       12.07      2.34 o 
  -3  -6  11       50.73       45.05      4.09 o 
  -2  -6  11       15.39       14.48      2.66 o 
  -1  -6  11       75.43       87.73      7.48 o 
   0  -6  11       84.72       92.21      4.02 o 
   1  -6  11        0.05       -1.90      2.43 o 
   2  -6  11      117.02      118.65      6.10 o 
   3  -6  11        7.36        5.13      2.85 o 
  -6  -5  11        2.89        2.99      2.75 o 
  -5  -5  11      217.16      210.55      6.62 o 
  -4  -5  11        0.20        2.91      4.11 o 
  -3  -5  11       11.08        9.70      2.73 o 
  -2  -5  11      410.60      407.72     10.14 o 
  -1  -5  11      128.80      149.37      5.92 o 
   0  -5  11       45.71       43.21      3.65 o 
   1  -5  11       79.62       84.52      4.32 o 
   2  -5  11      215.46      214.45      7.54 o 
   3  -5  11       42.94       46.38      4.24 o 
   4  -5  11       50.85       41.62      7.19 o 
  -6  -4  11       52.34       45.55      6.29 o 
  -5  -4  11       98.41       75.98      5.49 o 
  -4  -4  11      139.76      129.79      5.06 o 
  -3  -4  11      201.52      151.82      7.69 o 
  -2  -4  11       19.89       28.30      2.63 o 
  -1  -4  11       25.65       32.94      2.80 o 
   0  -4  11      164.24      162.45     10.06 o 
   1  -4  11       45.45       42.84      2.94 o 
   2  -4  11       37.65       41.99      4.79 o 
   3  -4  11        1.43        0.98      2.00 o 
   4  -4  11        6.97        5.09      3.59 o 
  -6  -3  11       21.62       19.73      3.49 o 
  -5  -3  11        0.99        4.03      2.51 o 
  -4  -3  11       80.81       70.91      5.18 o 
  -3  -3  11        1.82        6.60      1.95 o 
  -2  -3  11        8.60        1.15      1.47 o 
  -1  -3  11      171.32      165.84      5.35 o 
   0  -3  11      354.33      352.03      7.19 o 
   1  -3  11      135.69      136.20      5.35 o 
   2  -3  11        9.36        6.87      1.50 o 
   3  -3  11        0.20        2.44      2.55 o 
   4  -3  11       10.61       11.98      3.18 o 
   5  -3  11       11.88       16.26      3.45 o 
  -6  -2  11       10.71       13.06      3.28 o 
  -5  -2  11       70.45       83.78      5.71 o 
  -4  -2  11        2.67        0.84      2.30 o 
  -3  -2  11      104.63       93.42      5.08 o 
  -2  -2  11       12.51       15.13      2.75 o 
  -1  -2  11      825.14      845.40     12.62 o 
   0  -2  11      120.49      121.08      4.09 o 
   1  -2  11       33.09       39.13      2.66 o 
   2  -2  11        2.00        4.41      1.41 o 
   3  -2  11       12.27       14.72      2.37 o 
   4  -2  11       45.24       37.81      7.94 o 
   5  -2  11        1.61        1.70      2.22 o 
  -6  -1  11       76.68       72.57      5.49 o 
  -5  -1  11       78.24       64.71      7.04 o 
  -4  -1  11        1.64        2.19      2.10 o 
  -3  -1  11        6.90       10.85      2.43 o 
  -2  -1  11        0.56        0.90      1.91 o 
  -1  -1  11       72.14       55.71      3.81 o 
   0  -1  11       17.49       16.33      2.43 o 
   1  -1  11      135.45      141.59      3.63 o 
   2  -1  11      160.65      161.13      3.60 o 
   3  -1  11       23.26       21.89      2.84 o 
   4  -1  11       24.49       21.95      3.24 o 
   5  -1  11        0.11       -2.55      1.91 o 
   6  -1  11       18.52       24.87      3.03 o 
  -6   0  11        3.71       -1.95      3.14 o 
  -5   0  11        1.23       -1.95      2.33 o 
  -4   0  11      122.33       95.94      8.38 o 
  -3   0  11       46.20       42.73      4.01 o 
  -2   0  11      223.58      276.42      8.05 o 
  -1   0  11     1230.67     1300.30     38.33 o 
   0   0  11      204.81      189.21      6.24 o 
   1   0  11        8.49        8.86      1.61 o 
   2   0  11       11.35       19.01      1.90 o 
   3   0  11        4.05       -0.04      1.65 o 
   4   0  11      292.55      308.69      8.91 o 
   5   0  11        0.16        1.86      1.78 o 
   6   0  11        0.00       -2.40      1.60 o 
  -6   1  11       81.45       79.59      7.49 o 
  -5   1  11        0.86        0.72      2.43 o 
  -4   1  11        0.12        4.79      2.54 o 
  -3   1  11       44.59       50.91      5.08 o 
  -2   1  11      513.33      483.23     11.22 o 
  -1   1  11     2013.90     1983.05     29.85 o 
   0   1  11       53.13       42.68      3.58 o 
   1   1  11        1.50        5.39      1.91 o 
   2   1  11        1.84        2.82      1.03 o 
   3   1  11       16.44       11.70      1.89 o 
   4   1  11       13.28       20.33      2.21 o 
   5   1  11       10.73        6.38      1.76 o 
   6   1  11        0.03        1.60      1.73 o 
  -5   2  11       33.56       41.03      4.34 o 
  -4   2  11        9.60        7.64      2.54 o 
  -3   2  11      286.45      288.09      7.20 o 
  -2   2  11       71.93       56.19      3.46 o 
  -1   2  11      339.46      304.48      7.02 o 
   0   2  11      693.00      737.54     11.70 o 
   1   2  11       70.72       75.16      6.42 o 
   2   2  11        9.57       16.21      1.25 o 
   3   2  11       66.51       46.19      4.69 o 
   4   2  11        4.27        2.88      1.45 o 
   5   2  11        5.56        6.43      2.93 o 
   6   2  11       35.89       53.57      9.58 o 
   7   2  11        2.60        3.72      2.43 o 
  -5   3  11       18.33       20.23      5.09 o 
  -4   3  11        0.51       -0.30      2.33 o 
  -3   3  11       57.87       59.17      4.73 o 
  -2   3  11      307.83      341.14      7.52 o 
  -1   3  11      984.64     1101.49     15.67 o 
   0   3  11       41.08       45.84      2.70 o 
   1   3  11        7.59        4.98      1.46 o 
   2   3  11        1.42        5.65      0.99 o 
   3   3  11      110.03       99.48      3.07 o 
   4   3  11        8.30        8.14      1.61 o 
   5   3  11        3.48        3.59      2.12 o 
   6   3  11       23.57       19.34      3.78 o 
   7   3  11        3.59        1.30      1.89 o 
  -5   4  11        0.60        6.04      2.85 o 
  -4   4  11        0.52       -1.95      2.33 o 
  -3   4  11       27.77       27.79      3.58 o 
  -2   4  11        5.25        7.21      1.59 o 
  -1   4  11      304.80      260.70      5.40 o 
   0   4  11      106.01      102.24      3.53 o 
   1   4  11        0.01       -0.90      1.20 o 
   2   4  11        6.60       -0.08      0.75 o 
   3   4  11        8.51        8.70      1.15 o 
   4   4  11        2.91       -2.37      1.58 o 
   5   4  11       32.00       42.21      4.52 o 
   6   4  11       89.58      102.60      4.77 o 
   7   4  11        4.49        3.22      2.16 o 
  -4   5  11        1.14        1.03      2.43 o 
  -3   5  11        1.09        1.68      2.69 o 
  -2   5  11        7.19        5.14      2.99 o 
  -1   5  11        2.30        0.57      1.07 o 
   0   5  11      151.99      154.53      4.22 o 
   1   5  11       50.34       58.19      2.94 o 
   2   5  11       95.36      108.54      3.70 o 
   3   5  11       72.60       67.74      3.86 o 
   4   5  11      101.70      101.23      3.73 o 
   5   5  11       10.12        6.49      2.01 o 
   6   5  11        0.94        2.04      1.89 o 
   7   5  11        1.46       -1.28      1.89 o 
  -3   6  11       11.20       14.36      3.28 o 
  -2   6  11      104.93       97.91      6.71 o 
  -1   6  11       22.21       14.88      1.85 o 
   0   6  11        0.36       -0.79      1.00 o 
   1   6  11       50.08       45.08      2.48 o 
   2   6  11        9.12       13.94      1.66 o 
   3   6  11        0.44       -0.89      1.22 o 
   4   6  11      141.63      140.90      5.32 o 
   5   6  11       12.83       16.78      2.75 o 
   6   6  11        8.72        6.56      2.33 o 
   7   6  11        0.03       -0.33      1.95 o 
  -3   7  11        8.70        4.49      6.74 o 
  -2   7  11        0.59        1.40      1.84 o 
  -1   7  11       24.04       27.74      2.90 o 
   0   7  11        0.65       -0.01      1.18 o 
   1   7  11       11.35        6.28      1.53 o 
   2   7  11       18.60       15.70      1.77 o 
   3   7  11        0.27       -0.55      1.20 o 
   4   7  11       19.36       17.11      2.20 o 
   5   7  11        8.98        9.18      2.25 o 
   6   7  11        5.72        5.35      2.14 o 
  -2   8  11       11.68       15.21      3.59 o 
  -1   8  11       12.21        9.14      2.37 o 
   0   8  11       31.59       36.25      3.17 o 
   1   8  11       27.96       33.33      2.57 o 
   2   8  11      104.42      120.90      4.12 o 
   3   8  11       18.07       21.75      2.08 o 
   4   8  11       48.22       37.45      2.84 o 
   5   8  11       16.59       16.82      4.60 o 
   6   8  11        4.16        4.93      2.29 o 
  -1   9  11        1.61       -0.75      2.75 o 
   0   9  11        8.37        7.53      2.33 o 
   1   9  11        2.00        5.15      2.77 o 
   2   9  11       27.59       27.52      2.46 o 
   3   9  11        0.02        1.57      1.50 o 
   4   9  11       33.01       37.10      2.98 o 
   5   9  11        0.52        1.13      2.01 o 
   1  10  11        1.29        2.15      2.06 o 
   2  10  11        8.20       10.52      3.59 o 
   3  10  11       13.82       10.89      2.07 o 
   4  10  11        4.58        1.56      2.14 o 
  -3  -8  12        8.36        6.02      2.71 o 
  -2  -8  12        3.18       -1.09      2.64 o 
  -1  -8  12        2.54        2.84      2.96 o 
  -4  -7  12       14.98        8.92      4.49 o 
  -3  -7  12        0.09       -2.47      2.04 o 
  -2  -7  12       20.25       21.83      4.34 o 
  -1  -7  12        0.05       -3.45      2.30 o 
   0  -7  12        3.44        9.91      3.28 o 
   1  -7  12        5.94        4.27      2.85 o 
  -5  -6  12        8.97       19.38      3.58 o 
  -4  -6  12       15.36       17.21      3.37 o 
  -3  -6  12        5.49        0.04      2.04 o 
  -2  -6  12        4.66        3.48      2.27 o 
  -1  -6  12       11.32       12.66      2.29 o 
   0  -6  12       49.27       59.10      5.24 o 
   1  -6  12        3.18       -1.17      2.43 o 
   2  -6  12       13.71       11.07      3.29 o 
  -5  -5  12       20.19       23.05      5.09 o 
  -4  -5  12       84.40       75.66      5.69 o 
  -3  -5  12       23.35       20.84      3.24 o 
  -2  -5  12        3.78        4.21      3.44 o 
  -1  -5  12       48.44       43.69      3.88 o 
   0  -5  12       70.95       71.30      3.95 o 
   1  -5  12      248.69      292.41      9.13 o 
   2  -5  12       23.67       30.28      3.79 o 
   3  -5  12        3.34        8.98      4.19 o 
  -5  -4  12        1.93       -0.60      2.33 o 
  -4  -4  12       66.30       83.35     14.07 o 
  -3  -4  12      105.42      108.25      4.66 o 
  -2  -4  12       21.86       19.91      2.61 o 
  -1  -4  12       66.27       54.84      4.34 o 
   0  -4  12       13.56       16.54      2.24 o 
   1  -4  12      149.56      147.89      4.74 o 
   2  -4  12      143.24      141.70      6.18 o 
   3  -4  12       13.43       23.66      5.39 o 
   4  -4  12       24.60       19.76      5.09 o 
  -6  -3  12        1.57        2.50      2.85 o 
  -5  -3  12        0.98        1.65      2.55 o 
  -4  -3  12        7.87        1.16      2.55 o 
  -3  -3  12      136.41      133.91      6.14 o 
  -2  -3  12      177.83      171.43      6.17 o 
  -1  -3  12      183.32      195.50      5.63 o 
   0  -3  12       35.99       35.53      2.88 o 
   1  -3  12       12.14       18.30      2.19 o 
   2  -3  12        3.62        2.10      1.55 o 
   3  -3  12      132.91      106.90      8.38 o 
   4  -3  12      121.53      127.32      6.77 o 
  -6  -2  12       98.52       96.77     10.18 o 
  -5  -2  12        3.79        2.58      2.73 o 
  -4  -2  12        1.81        2.15      2.43 o 
  -3  -2  12      205.91      185.63      7.09 o 
  -2  -2  12        2.63        0.85      3.74 o 
  -1  -2  12       16.38       14.93      2.83 o 
   0  -2  12       15.70       20.21      2.39 o 
   1  -2  12       91.76      103.24      3.91 o 
   2  -2  12        3.04        4.68      1.53 o 
   3  -2  12      215.32      226.97     11.08 o 
   4  -2  12        4.27        3.62      2.51 o 
   5  -2  12        5.04        2.40      2.73 o 
  -6  -1  12       51.55       65.31      7.79 o 
  -5  -1  12       28.29       25.20      3.81 o 
  -4  -1  12      186.85      239.55     18.86 o 
  -3  -1  12        9.95        7.34      2.54 o 
  -2  -1  12       14.44       15.06      2.85 o 
  -1  -1  12       42.03       27.74      3.28 o 
   0  -1  12      238.38      248.10      7.41 o 
   1  -1  12        0.28        1.48      1.65 o 
   2  -1  12        8.78        6.46      2.00 o 
   3  -1  12       51.01       38.93      5.09 o 
   4  -1  12       61.40       50.13      4.64 o 
   5  -1  12        0.78       -0.36      3.59 o 
  -5   0  12       22.17       21.10      5.39 o 
  -4   0  12        1.06        1.05      2.54 o 
  -3   0  12        0.35       -0.38      2.22 o 
  -2   0  12      148.45      145.53      6.44 o 
  -1   0  12      444.51      481.94     11.22 o 
   0   0  12       93.86       95.52      4.87 o 
   1   0  12        8.29        7.31      1.66 o 
   2   0  12       24.07       32.82      2.96 o 
   3   0  12       31.15       37.46      3.74 o 
   4   0  12        0.07        2.10      2.84 o 
   5   0  12        7.98        7.16      2.07 o 
   6   0  12        0.42        1.76      1.89 o 
  -5   1  12        2.01        0.50      2.51 o 
  -4   1  12        4.65       10.43      9.28 o 
  -3   1  12        2.21        4.43      1.80 o 
  -2   1  12        3.44        3.49      1.84 o 
  -1   1  12       45.31       55.70      4.23 o 
   0   1  12      105.74      121.99     10.93 o 
   1   1  12        1.27        3.75      1.79 o 
   2   1  12       53.34       65.54      3.40 o 
   3   1  12      369.08      356.05      7.61 o 
   4   1  12        4.84        0.29      1.52 o 
   5   1  12      115.59      121.73      5.40 o 
   6   1  12        4.50        6.38      5.09 o 
  -5   2  12        0.48        2.69      2.75 o 
  -4   2  12        7.93       21.25      7.94 o 
  -3   2  12       23.50       27.10      3.81 o 
  -2   2  12      506.40      532.06      9.95 o 
  -1   2  12       26.95       39.81      5.15 o 
   0   2  12        2.23        2.49      1.66 o 
   1   2  12      146.89      169.60      5.18 o 
   2   2  12        4.14        3.57      1.15 o 
   3   2  12      409.46      348.27      8.75 o 
   4   2  12        3.00       -0.43      1.41 o 
   5   2  12       11.00       10.15      2.99 o 
   6   2  12        6.59        2.96      4.34 o 
  -4   3  12        2.15       -0.15      2.54 o 
  -3   3  12        1.52       -0.90      2.33 o 
  -2   3  12      728.17      729.68     12.56 o 
  -1   3  12      243.49      225.96      6.22 o 
   0   3  12       64.86       79.10      4.58 o 
   1   3  12       69.59       74.97      3.42 o 
   2   3  12        1.72        2.68      1.15 o 
   3   3  12       85.94       88.97      4.22 o 
   4   3  12        1.35        1.18      2.22 o 
   5   3  12       20.60       20.21      3.49 o 
   6   3  12       50.14       47.96      6.20 o 
  -4   4  12        0.07        3.72      2.85 o 
  -3   4  12        0.69        1.18      2.40 o 
  -2   4  12      633.59      675.20     11.27 o 
  -1   4  12       75.74       77.61      4.61 o 
   0   4  12       25.37       20.44      2.14 o 
   1   4  12      184.78      172.40      4.67 o 
   2   4  12       38.55       34.53      2.54 o 
   3   4  12       34.71       31.33      2.80 o 
   4   4  12        9.43        5.91      2.43 o 
   5   4  12       64.62       74.46      4.58 o 
   6   4  12       53.62       63.19      4.59 o 
  -3   5  12       10.05       11.34      3.06 o 
  -2   5  12       25.88       25.12      4.94 o 
  -1   5  12      131.98      134.51     11.10 o 
   0   5  12        1.68        1.24      1.44 o 
   1   5  12      237.62      264.84      5.82 o 
   2   5  12      156.88      143.19      4.37 o 
   3   5  12       53.31       48.28      3.50 o 
   4   5  12        6.00        6.21      2.77 o 
   5   5  12       40.57       39.11      3.50 o 
   6   5  12       10.45       10.52      2.51 o 
  -3   6  12      107.79      112.53      8.08 o 
  -2   6  12      133.26      134.26      5.36 o 
  -1   6  12        3.13        2.86      1.94 o 
   0   6  12        6.93        5.22      1.69 o 
   1   6  12       12.41       14.82      1.80 o 
   2   6  12       28.50       29.50      2.29 o 
   3   6  12       24.87       24.64      2.85 o 
   4   6  12        3.01        0.27      1.84 o 
   5   6  12       41.79       38.93      4.66 o 
   6   6  12        7.52        4.95      2.29 o 
  -2   7  12       53.96       63.47      4.84 o 
  -1   7  12        2.48       -0.71      2.64 o 
   0   7  12       15.24       17.68      2.68 o 
   1   7  12       11.77       14.76      2.07 o 
   2   7  12       47.16       54.60      2.90 o 
   3   7  12        1.44        3.75      1.75 o 
   4   7  12       29.21       29.97      2.96 o 
   5   7  12        0.18       -1.42      1.80 o 
  -1   8  12       53.73       61.94      4.14 o 
   0   8  12       30.18       26.38      3.80 o 
   1   8  12        2.57       -0.72      1.80 o 
   2   8  12       60.77       57.91      3.89 o 
   3   8  12       28.32       28.56      2.69 o 
   4   8  12        0.62        0.93      1.70 o 
   5   8  12        0.49       -0.53      1.89 o 
   1   9  12       45.71       45.09      3.89 o 
   2   9  12        2.02        6.80      2.17 o 
   3   9  12       19.71       21.66      2.90 o 
   4   9  12        2.21        0.59      1.71 o 
  -3  -6  13        0.95        0.73      2.16 o 
  -2  -6  13       33.61       43.09      6.44 o 
  -1  -6  13        0.00       -1.40      2.42 o 
   0  -6  13        9.25       16.98      3.49 o 
   1  -6  13        4.44        1.95      2.75 o 
  -4  -5  13       18.20       19.51      3.37 o 
  -3  -5  13        0.40        1.58      2.22 o 
  -2  -5  13        2.21        1.28      2.55 o 
  -1  -5  13       12.51        9.58      2.59 o 
   0  -5  13       45.27       51.27      3.69 o 
   1  -5  13        3.52        0.29      2.64 o 
   2  -5  13       38.11       54.80      7.79 o 
  -4  -4  13        0.05        1.16      2.55 o 
  -3  -4  13       11.04        7.49      2.54 o 
  -2  -4  13        1.09        2.02      5.24 o 
  -1  -4  13        2.50        4.80      2.37 o 
   0  -4  13       58.41       55.75      5.09 o 
   1  -4  13       67.77       65.10      4.95 o 
   2  -4  13        5.88        9.48      2.85 o 
   3  -4  13       18.07       23.06      5.39 o 
  -5  -3  13        8.58        0.32      2.51 o 
  -4  -3  13        4.46        8.69      2.94 o 
  -3  -3  13        7.64        2.49      2.43 o 
  -2  -3  13      190.46      224.28     10.78 o 
  -1  -3  13       22.90       26.36      5.09 o 
   0  -3  13      103.60      100.48      4.36 o 
   1  -3  13       21.43       32.39      2.75 o 
   2  -3  13       91.86      110.64      5.54 o 
   3  -3  13       86.61       92.23      8.68 o 
  -5  -2  13       40.46       56.26      5.37 o 
  -4  -2  13        5.81        2.53      2.51 o 
  -3  -2  13        0.62       -0.30      2.30 o 
  -2  -2  13        4.74        1.88      2.55 o 
  -1  -2  13       38.61       35.78      5.24 o 
   0  -2  13       43.25       38.33      5.09 o 
   1  -2  13        2.68        2.07      1.54 o 
   2  -2  13        0.15        1.72      1.78 o 
   3  -2  13       52.92       56.59      6.59 o 
   4  -2  13        4.36        8.92      5.39 o 
  -5  -1  13        3.33        0.14      2.64 o 
  -4  -1  13        8.75        4.65      4.79 o 
  -3  -1  13      137.46      121.91      6.34 o 
  -2  -1  13       30.09       35.90      4.19 o 
  -1  -1  13        3.36        1.53      2.69 o 
   0  -1  13        7.75        7.49      3.29 o 
   1  -1  13       27.40       29.96      3.18 o 
   2  -1  13        3.98       -0.41      1.65 o 
   3  -1  13        7.67        6.59      3.59 o 
   4  -1  13        4.30        0.45      2.55 o 
  -5   0  13        0.96        0.48      2.73 o 
  -4   0  13       31.13       33.24      4.12 o 
  -3   0  13        0.56        0.74      2.43 o 
  -2   0  13      179.72      173.84      7.09 o 
  -1   0  13       26.14       22.53      3.18 o 
   0   0  13       76.08       76.48      4.97 o 
   1   0  13       17.20       20.21      4.79 o 
   2   0  13        9.30        7.34      2.12 o 
   3   0  13        0.01       -2.00      2.00 o 
   4   0  13        1.44       -1.28      1.71 o 
   5   0  13        0.44        0.52      1.89 o 
  -4   1  13        3.10        1.86      2.64 o 
  -3   1  13       54.12       53.57      4.76 o 
  -2   1  13        5.41       10.07      2.19 o 
  -1   1  13       17.88       16.72      2.46 o 
   0   1  13        0.71        0.00      1.91 o 
   1   1  13        0.21        1.18      1.25 o 
   2   1  13       70.12       69.56      4.19 o 
   3   1  13       31.44       27.77      2.77 o 
   4   1  13       36.15       38.43      3.48 o 
   5   1  13        4.09        3.23      2.64 o 
  -4   2  13        0.95        5.27      3.44 o 
  -3   2  13        1.38       -0.36      2.55 o 
  -2   2  13       27.56       30.42      2.91 o 
  -1   2  13       29.13       28.52      2.91 o 
   0   2  13      107.52      109.36      4.61 o 
   1   2  13       67.32       59.46      3.27 o 
   2   2  13       30.21       21.53      2.02 o 
   3   2  13       38.01       31.65      2.76 o 
   4   2  13        5.34        6.68      2.64 o 
   5   2  13       23.42       24.51      3.79 o 
  -4   3  13       17.96       23.72      7.04 o 
  -3   3  13       11.91        9.72      2.94 o 
  -2   3  13      176.50      182.08      7.61 o 
  -1   3  13      181.82      163.99      5.68 o 
   0   3  13       13.20       10.41      2.05 o 
   1   3  13        4.31        2.25      1.52 o 
   2   3  13      191.82      189.82      5.09 o 
   3   3  13       19.57       27.99      7.94 o 
   4   3  13       94.84       83.13      5.93 o 
   5   3  13       26.62       22.16      6.14 o 
  -3   4  13       13.66       14.21      3.45 o 
  -2   4  13        7.54        6.93      2.85 o 
  -1   4  13       27.70       27.90      2.86 o 
   0   4  13       30.01       37.59      2.70 o 
   1   4  13      110.75      116.01      4.14 o 
   2   4  13      132.27      150.26      5.19 o 
   3   4  13        1.55        8.32      2.84 o 
   4   4  13       54.80       56.58      4.97 o 
   5   4  13        0.44       -1.13      2.37 o 
  -2   5  13       51.46       47.14      9.13 o 
  -1   5  13       11.07       15.89      3.37 o 
   0   5  13       68.98       75.93      4.67 o 
   1   5  13       47.35       43.47      3.16 o 
   2   5  13       40.84       33.26      2.80 o 
   3   5  13        2.14       -1.01      2.10 o 
   4   5  13        0.11       -0.33      2.89 o 
   5   5  13       26.87       32.19      3.71 o 
  -2   6  13       37.11       42.16      3.73 o 
  -1   6  13       14.41       24.38      3.07 o 
   0   6  13        0.27        1.42      1.60 o 
   1   6  13        0.06       -0.36      1.30 o 
   2   6  13       13.18        9.47      1.73 o 
   3   6  13       13.50        9.61      4.02 o 
   4   6  13       33.10       22.75      2.93 o 
   5   6  13       14.26       11.41      2.58 o 
  -1   7  13       19.57       13.45      2.73 o 
   0   7  13        2.96        5.50      2.29 o 
   1   7  13        8.55        9.53      1.94 o 
   2   7  13       37.04       41.47      3.19 o 
   3   7  13       14.00       13.79      2.24 o 
   4   7  13       17.00       18.71      2.82 o 
   1   8  13       12.27        8.27      2.40 o 
   2   8  13       28.31       18.99      2.76 o 
   3   8  13        0.84        3.51      1.84 o 
  -2  -5  14        5.83        7.89      2.81 o 
  -1  -5  14        1.35        0.39      1.86 o 
   0  -5  14        4.07        0.32      4.79 o 
  -3  -4  14        6.92        8.68      3.89 o 
  -2  -4  14       27.97       29.19      9.28 o 
  -1  -4  14       76.52       71.26      5.18 o 
   0  -4  14       22.34       27.06      5.62 o 
   1  -4  14       41.44       40.80      4.43 o 
  -3  -3  14       41.98       44.02      6.29 o 
  -2  -3  14       31.87       38.93      5.99 o 
  -1  -3  14       49.27       38.63      5.39 o 
   0  -3  14       18.52       21.64      3.19 o 
   1  -3  14        0.56        0.27      1.71 o 
   2  -3  14       42.38       39.53      6.29 o 
  -4  -2  14       15.34       10.38      4.04 o 
  -3  -2  14        0.12        2.42      2.64 o 
  -2  -2  14        0.79        1.20      2.99 o 
  -1  -2  14      128.93      150.62      9.28 o 
   0  -2  14       42.21       33.44      3.66 o 
   1  -2  14       11.89        8.55      3.74 o 
   2  -2  14       47.45       46.41      5.99 o 
   3  -2  14      115.00      108.69      8.38 o 
  -4  -1  14        0.46        1.37      2.64 o 
  -3  -1  14       17.01       12.66      6.29 o 
  -2  -1  14       25.88       15.22      3.06 o 
  -1  -1  14      153.18      111.99      8.08 o 
   0  -1  14        5.15        6.89      3.59 o 
   1  -1  14        0.90       -0.90      1.91 o 
   2  -1  14       33.92       37.41      3.70 o 
   3  -1  14       31.01       36.76      4.17 o 
  -3   0  14       53.53       55.20      7.79 o 
  -2   0  14        1.63        1.78      2.40 o 
  -1   0  14       78.80       97.04      5.61 o 
   0   0  14        0.68       -2.69      2.69 o 
   1   0  14        6.08        2.10      1.91 o 
   2   0  14       50.42       38.78      3.70 o 
   3   0  14       12.59       11.81      2.81 o 
   4   0  14        5.79        8.18      2.35 o 
  -3   1  14       10.56       15.70      3.37 o 
  -2   1  14       20.15       16.19      3.39 o 
  -1   1  14        4.83       10.64      4.06 o 
   0   1  14        2.82        4.37      1.95 o 
   1   1  14       22.84       29.40      2.86 o 
   2   1  14        2.76        5.04      1.66 o 
   3   1  14       32.25       33.82      3.30 o 
   4   1  14       16.14       13.22      3.37 o 
  -3   2  14       11.92        9.62      3.15 o 
  -2   2  14        6.60        3.59      2.54 o 
  -1   2  14        7.60       10.43      2.77 o 
   0   2  14       32.92       33.81      3.22 o 
   1   2  14      262.06      247.20      5.69 o 
   2   2  14       25.18       21.78      2.72 o 
   3   2  14       17.72       14.42      3.28 o 
   4   2  14        2.76        5.24      2.75 o 
  -2   3  14       28.53       33.37      4.22 o 
  -1   3  14      148.97      165.06      4.97 o 
   0   3  14       41.45       46.72      3.14 o 
   1   3  14        4.11        6.27      2.43 o 
   2   3  14       48.79       51.13      3.80 o 
   3   3  14       35.00       37.59      7.79 o 
   4   3  14        8.08       12.66      3.59 o 
  -2   4  14        9.90       13.25      5.84 o 
  -1   4  14        0.18        0.18      1.86 o 
   0   4  14        0.16        0.97      1.64 o 
   1   4  14      236.26      289.81      6.58 o 
   2   4  14       50.08       55.00      4.03 o 
   3   4  14        0.45        2.14      4.64 o 
   4   4  14        0.03       -0.81      2.22 o 
  -1   5  14        5.81        2.06      2.85 o 
   0   5  14      125.10      138.56      5.52 o 
   1   5  14      158.27      151.13      5.00 o 
   2   5  14      128.40      122.99      4.64 o 
   3   5  14       23.09       22.60      3.58 o 
   4   5  14        1.82        1.68      2.16 o 
   0   6  14       40.90       40.35      4.92 o 
   1   6  14       87.37       96.91      4.41 o 
   2   6  14        4.31        5.74      1.74 o 
   3   6  14       22.58       18.47      2.76 o 
  -2  -2  15        0.66        4.49      3.59 o 
  -1  -2  15        7.11        0.90      2.99 o 
   0  -2  15        3.35        4.43      2.43 o 
   1  -2  15        0.11        3.29      2.30 o 
  -2  -1  15       38.95       46.71      6.59 o 
  -1  -1  15       26.88       33.84      5.39 o 
   0  -1  15        1.23        0.60      2.99 o 
   1  -1  15       66.20       74.87      5.08 o 
   2  -1  15       12.94       20.06      4.79 o 
  -2   0  15       28.87       33.80      4.23 o 
  -1   0  15       34.69       29.34      5.39 o 
   0   0  15        2.96        5.99      3.59 o 
   1   0  15        0.78        0.60      2.69 o 
   2   0  15        8.77       10.52      2.23 o 
  -2   1  15       20.38       14.06      3.28 o 
  -1   1  15        7.34        4.94      2.65 o 
   0   1  15       30.94       31.44      3.91 o 
   1   1  15        4.05        5.39      2.06 o 
   2   1  15       11.37       18.03      2.80 o 
  -1   2  15       36.95       36.40      5.05 o 
   0   2  15        6.74        9.23      2.85 o 
   1   2  15        6.28       13.46      2.52 o 
   2   2  15       64.75       76.20      4.57 o 
  -1   3  15       13.51       11.61      2.46 o 
   0   3  15       76.39       75.66      4.04 o 
   1   3  15        8.75        4.74      2.16 o 
   2   3  15       12.69       17.47      2.77 o 
   0   4  15       42.69       46.58      5.25 o 
   1   4  15      119.09      120.26      5.41 o 
   2   4  15       30.74       27.96      3.22 o 
                                                 
